# Supplementary material for: 2,2-Bis(3-chloro­methyl-4-ethoxy­phen­yl)propane
Source: Acta Crystallogr Sect E Struct Rep Online. 2008 Jun 28;64(Pt 7):o1360. doi: 10.1107/S1600536808018783 (PMC2961668; doi:10.1107/S1600536808018783)
Supplement: Supplementary file 1 [file e-64-o1360-sup1.cif]

##############################################################################
###                                                                        ###
###        Electronic paper (Acta Crystallographica Section E)             ###
###                                                                        ###
##############################################################################
#                                                                            #
# This CIF contains the data in a paper accepted for publication in Acta     #
# Crystallographica Section E. It conforms to the requirements of Notes      #
# for Authors for Section E, and has been peer reviewed under the auspices   #
# of the IUCr Commission on Journals.                                        #
#                                                                            #
# Full details of the Crystallographic Information File format               #
# are given in the paper "The Crystallographic Information File (CIF):       #
# a New Standard Archive File for Crystallography" by S. R. Hall, F. H.      #
# Allen and I. D. Brown [Acta Cryst. (1991), A47, 655-685].                  #
#                                                                            #
# The current version of the core CIF dictionary is obtainable from          #
# ftp://ftp.iucr.org/pub/cif_core.dic. The current version number is 2.4.    #
#                                                                            #
# Software is freely available for graphical display of the structure(s) in  #
# this CIF.  For information consult the CIF home page http://www.iucr.org/  #
# cif/home.html                                                              #
#                                                                            #
# This file may be used for bona fide research purposes within the           #
# scientific community so long as proper attribution is given to the journal # 
# article from which it was obtained.                                        #
#                                                                            #
##############################################################################
                                             
data_global
_journal_date_recd_electronic     2008-06-11
_journal_date_accepted     2008-06-20
_journal_name_full     'Acta Crystallographica, Section E'
_journal_year     2008
_journal_volume     64
_journal_issue      7
_journal_page_first     o1360
_journal_page_last     o1360
_journal_paper_category     QO
_journal_coeditor_code     KP2175
_publ_contact_author_name     'Jaballah, Nejmeddine'
_publ_contact_author_address
;
D\'epartement de Chimie,
Facult\'e des Sciences
Monastir
Tunisie
;
_publ_contact_author_email     nejm_1@yahoo.fr
_publ_contact_author_fax     '21673500278'
_publ_contact_author_phone     '21621605265'
_publ_section_title
;
2,2-Bis(3-chloromethyl-4-ethoxyphenyl)propane
;
loop_
    _publ_author_name
    _publ_author_address
    'Jaballah, Nejmeddine'
;
D\'epartement de Chimie
Facult\'e des Sciences
5019 Monastir
Tunisia
;
    'Guerfel, Taha'
;
D\'epartement de Chimie
Facult\'e des Sciences
5019 Monastir
Tunisia
;
    'Majdoub, Mustapha'
;
D\'epartement de Chimie
Facult\'e des Sciences
5019 Monastir
Tunisia
;
data_I
_chemical_name_systematic
;
2,2-Bis(3-chloromethyl-4-ethoxyphenyl)propane
;
_chemical_formula_moiety     'C21 H26 Cl2 O2'
_chemical_formula_sum     'C21 H26 Cl2 O2'
_chemical_formula_iupac     'C21 H26 Cl2 O2'
_chemical_formula_weight     381.32
_symmetry_cell_setting     Monoclinic
_symmetry_space_group_name_H-M     'C 2/c'
_symmetry_space_group_name_Hall     '-C 2yc'
loop_
    _symmetry_equiv_pos_as_xyz
    'x, y, z'
    '-x, y, -z+1/2'
    'x+1/2, y+1/2, z'
    '-x+1/2, y+1/2, -z+1/2'
    '-x, -y, -z'
    'x, -y, z-1/2'
    '-x+1/2, -y+1/2, -z'
    'x+1/2, -y+1/2, z-1/2'
_cell_length_a     13.856(5)
_cell_length_b     15.185(6)
_cell_length_c     10.999(4)
_cell_angle_alpha     90
_cell_angle_beta     118.82(3)
_cell_angle_gamma     90
_cell_volume     2027.7(13)
_cell_formula_units_Z     4
_cell_measurement_reflns_used     25
_cell_measurement_theta_min     11.56
_cell_measurement_theta_max     15.65
_cell_measurement_temperature     293(2)
_exptl_crystal_description     prism
_exptl_crystal_colour     colourless
_exptl_crystal_size_max     0.42
_exptl_crystal_size_mid     0.33
_exptl_crystal_size_min     0.21
_exptl_crystal_density_diffrn     1.249
_exptl_crystal_density_meas     ?
_exptl_crystal_density_method     'not measured'
_exptl_crystal_F_000     808
_exptl_absorpt_coefficient_mu     0.331
_exptl_absorpt_correction_type     'none'
_exptl_absorpt_process_details     ?
_exptl_absorpt_correction_T_min     ?
_exptl_absorpt_correction_T_max     ?
_diffrn_ambient_temperature     293(2)
_diffrn_radiation_type     MoK\a
_diffrn_radiation_wavelength     0.71073
_diffrn_radiation_source     'fine-focus sealed tube'
_diffrn_radiation_monochromator     graphite
_diffrn_measurement_device_type     'Enraf--Nonius TurboCAD-4'
_diffrn_measurement_method     'non-profiled \w'
_diffrn_detector_area_resol_mean     ?
_diffrn_reflns_number     2374
_diffrn_reflns_av_R_equivalents     0.0216
_diffrn_reflns_theta_min     2.15
_diffrn_reflns_theta_max     25.98
_diffrn_reflns_theta_full     25.98
_diffrn_measured_fraction_theta_max     0.983
_diffrn_measured_fraction_theta_full     0.983
_diffrn_reflns_limit_h_min     -17
_diffrn_reflns_limit_h_max     17
_diffrn_reflns_limit_k_min     -6
_diffrn_reflns_limit_k_max     18
_diffrn_reflns_limit_l_min     -1
_diffrn_reflns_limit_l_max     13
_diffrn_standards_number     2
_diffrn_standards_interval_count     ?
_diffrn_standards_interval_time     120
_diffrn_standards_decay_%     2
_refine_special_details
;
Refinement of <i>F</i>^2^ against ALL reflections. The weighted <i>R</i>-factor
<i>wR</i> and goodness of fit <i>S</i> are based on <i>F</i>^2^, conventional
<i>R</i>-factors <i>R</i> are based on <i>F</i>, with <i>F</i> set to zero for
negative <i>F</i>^2^. The threshold expression of <i>F</i>^2^ >
\s(<i>F</i>^2^) is used only for calculating <i>R</i>-factors(gt) <i>etc</i>.
and is not relevant to the choice of reflections for refinement.
<i>R</i>-factors based on <i>F</i>^2^ are statistically about twice as large
as those based on <i>F</i>, and <i>R</i>- factors based on ALL data will be
even larger.
;
_reflns_number_total     1960
_reflns_number_gt     1173
_reflns_threshold_expression     I>2\s(I)
_refine_ls_structure_factor_coef     Fsqd
_refine_ls_matrix_type     full
_refine_ls_R_factor_gt     0.0355
_refine_ls_wR_factor_ref     0.1177
_refine_ls_goodness_of_fit_ref     1.025
_refine_ls_restrained_S_all     1.025
_refine_ls_number_reflns     1960
_refine_ls_number_parameters     166
_refine_ls_number_restraints     0
_refine_ls_hydrogen_treatment     mixed
_refine_ls_weighting_scheme     calc
_refine_ls_weighting_details
          'calc w=1/[\s^2^(Fo^2^)+(0.052P)^2^+0.7485P] where P=(Fo^2^+2Fc^2^)/3'
_refine_ls_shift/su_max     0
_refine_diff_density_max     0.249
_refine_diff_density_min     -0.214
_refine_ls_extinction_method     none
loop_
    _atom_type_symbol
    _atom_type_description
    _atom_type_scat_dispersion_real
    _atom_type_scat_dispersion_imag
    _atom_type_scat_source
    C C 0.0033 0.0016 'International Tables Vol C Tables 4.2.6.8 and 6.1.1.4'
    H H 0 0 'International Tables Vol C Tables 4.2.6.8 and 6.1.1.4'
    Cl Cl 0.1484 0.1585 'International Tables Vol C Tables 4.2.6.8 and 6.1.1.4'
    O O 0.0106 0.006 'International Tables Vol C Tables 4.2.6.8 and 6.1.1.4'
_computing_data_collection     'CAD-4 EXPRESS (Enraf--Nonius, 1994)'
_computing_cell_refinement     'CAD-4 EXPRESS (Enraf--Nonius, 1994)'
_computing_data_reduction     'XCAD4 (Harms & Wocadlo, 1995)'
_computing_structure_solution     'SHELXS97 (Sheldrick, 2008)'
_computing_structure_refinement     'SHELXL97 (Sheldrick, 2008)'
_computing_molecular_graphics     'ORTEP-3 for Windows (Farrugia, 1997)'
_computing_publication_material     'WinGX (Farrugia, 1999)'
loop_
    _atom_site_type_symbol
    _atom_site_label
    _atom_site_fract_x
    _atom_site_fract_y
    _atom_site_fract_z
    _atom_site_U_iso_or_equiv
    _atom_site_adp_type
    _atom_site_calc_flag
    _atom_site_refinement_flags
    _atom_site_occupancy
    _atom_site_disorder_assembly
    _atom_site_disorder_group
    H HC2 0.2827(17) 0.0620(14) 1.052(2) 0.046(6) Uiso d . 1 . .
    H HC4 0.5740(19) 0.1686(14) 1.147(2) 0.050(6) Uiso d . 1 . .
    H H111 0.641(2) 0.0223(19) 1.220(3) 0.085(9) Uiso d . 1 . .
    H H211 0.6149(19) -0.0548(15) 1.306(3) 0.052(6) Uiso d . 1 . .
    H H1C7 0.124(2) 0.1193(16) 0.880(3) 0.064(8) Uiso d . 1 . .
    H HC5 0.4965(18) 0.2588(15) 0.961(2) 0.051(6) Uiso d . 1 . .
    H H311 0.5386(19) -0.0493(15) 1.142(3) 0.056(6) Uiso d . 1 . .
    H H2C7 0.126(2) 0.2044(18) 0.786(3) 0.077(8) Uiso d . 1 . .
    H H2C8 0.403(3) 0.278(2) 0.719(3) 0.102(11) Uiso d . 1 . .
    H H1C9 0.318(3) 0.390(2) 0.568(4) 0.109(13) Uiso d . 1 . .
    H H2C9 0.217(3) 0.403(3) 0.598(4) 0.128(14) Uiso d . 1 . .
    H H3C9 0.224(4) 0.315(3) 0.524(5) 0.152(17) Uiso d . 1 . .
    H H1C8 0.392(3) 0.362(2) 0.807(4) 0.107(12) Uiso d . 1 . .
    Cl Cl 0.11729(5) 0.08024(5) 0.67435(7) 0.0780(3) Uani d . 1 . .
    C C10 0.5 0.04410(18) 1.25 0.0424(7) Uani d S 1 . .
    O O1 0.28391(12) 0.26525(10) 0.77132(17) 0.0557(5) Uani d . 1 . .
    C C3 0.43999(15) 0.10349(12) 1.1219(2) 0.0360(5) Uani d . 1 . .
    C C1 0.27565(15) 0.15480(13) 0.9159(2) 0.0395(5) Uani d . 1 . .
    C C5 0.45100(18) 0.21933(13) 0.9770(2) 0.0436(5) Uani d . 1 . .
    C C2 0.32750(16) 0.10062(13) 1.0324(2) 0.0386(5) Uani d . 1 . .
    C C4 0.49939(17) 0.16456(13) 1.0907(2) 0.0420(5) Uani d . 1 . .
    C C6 0.33857(16) 0.21428(12) 0.8875(2) 0.0408(5) Uani d . 1 . .
    C C7 0.15422(18) 0.14840(18) 0.8252(3) 0.0522(6) Uani d . 1 . .
    C C11 0.5796(2) -0.01497(17) 1.2272(3) 0.0600(8) Uani d . 1 . .
    C C8 0.3483(3) 0.3195(2) 0.7315(4) 0.0752(9) Uani d . 1 . .
    C C9 0.2741(4) 0.3638(3) 0.5969(4) 0.0863(11) Uani d . 1 . .
loop_
    _atom_site_aniso_label
    _atom_site_aniso_U_11
    _atom_site_aniso_U_22
    _atom_site_aniso_U_33
    _atom_site_aniso_U_12
    _atom_site_aniso_U_13
    _atom_site_aniso_U_23
    Cl 0.0520(4) 0.0956(5) 0.0591(5) 0.0027(3) 0.0050(3) -0.0129(4)
    C10 0.0475(15) 0.0365(14) 0.0313(17) 0 0.0095(13) 0
    O1 0.0532(9) 0.0566(9) 0.0505(11) 0.0097(7) 0.0195(8) 0.0228(8)
    C3 0.0406(10) 0.0330(9) 0.0282(12) -0.0002(7) 0.0116(8) -0.0029(8)
    C1 0.0371(10) 0.0412(10) 0.0358(12) 0.0050(8) 0.0141(9) 0.0017(9)
    C5 0.0467(11) 0.0390(10) 0.0434(14) -0.0058(9) 0.0204(10) 0.0022(10)
    C2 0.0382(10) 0.0382(10) 0.0367(13) -0.0020(8) 0.0159(9) -0.0001(9)
    C4 0.0358(10) 0.0433(11) 0.0363(13) -0.0055(8) 0.0090(9) -0.0046(9)
    C6 0.0450(11) 0.0383(10) 0.0344(13) 0.0055(8) 0.0154(9) 0.0030(9)
    C7 0.0400(11) 0.0592(14) 0.0478(16) 0.0077(10) 0.0135(10) 0.0061(12)
    C11 0.0727(17) 0.0472(13) 0.0393(16) 0.0191(12) 0.0104(13) -0.0055(12)
    C8 0.0762(19) 0.078(2) 0.071(2) 0.0090(16) 0.0357(17) 0.0314(17)
    C9 0.102(3) 0.087(2) 0.080(3) 0.027(2) 0.052(2) 0.042(2)
_geom_special_details
;
All e.s.d.'s (except the e.s.d. in the dihedral angle between two l.s. planes)
are estimated using the full covariance matrix. The cell e.s.d.'s are taken
into account individually in the estimation of e.s.d.'s in distances, angles
and torsion angles; correlations between e.s.d.'s in cell parameters are only
used when they are defined by crystal symmetry. An approximate (isotropic)
treatment of cell e.s.d.'s is used for estimating e.s.d.'s involving l.s.
planes.
;
loop_
    _geom_bond_atom_site_label_1
    _geom_bond_atom_site_label_2
    _geom_bond_site_symmetry_2
    _geom_bond_distance
    _geom_bond_publ_flag
    Cl C7 . 1.808(3) ?
    C10 C11 2_657 1.533(3) ?
    C10 C11 . 1.533(3) ?
    C10 C3 2_657 1.537(3) ?
    C10 C3 . 1.537(2) ?
    O1 C6 . 1.368(2) ?
    O1 C8 . 1.430(3) ?
    C3 C2 . 1.386(3) ?
    C3 C4 . 1.388(3) ?
    C1 C6 . 1.392(3) ?
    C1 C2 . 1.395(3) ?
    C1 C7 . 1.489(3) ?
    C5 C4 . 1.377(3) ?
    C5 C6 . 1.387(3) ?
    C8 C9 . 1.494(4) ?
    C5 HC5 . 0.95(2) ?
    C2 HC2 . 0.95(2) ?
    C4 HC4 . 0.92(2) ?
    C7 H1C7 . 0.99(3) ?
    C7 H2C7 . 0.95(3) ?
    C11 H111 . 1.06(3) ?
    C11 H211 . 0.97(2) ?
    C11 H311 . 0.98(3) ?
    C8 C9 . 1.494(4) ?
    C8 H2C8 . 1.04(3) ?
    C8 H1C8 . 1.00(4) ?
    C9 H1C9 . 0.91(4) ?
    C9 H2C9 . 0.99(4) ?
    C9 H3C9 . 1.07(5) ?
loop_
    _geom_angle_atom_site_label_1
    _geom_angle_atom_site_label_2
    _geom_angle_atom_site_label_3
    _geom_angle_site_symmetry_1
    _geom_angle_site_symmetry_3
    _geom_angle
    _geom_angle_publ_flag
    C11 C10 C11 2_657 . 108.4(3) ?
    C11 C10 C3 2_657 2_657 107.90(14) ?
    C11 C10 C3 . 2_657 112.29(13) ?
    C11 C10 C3 2_657 . 112.29(13) ?
    C11 C10 C3 . . 107.90(14) ?
    C3 C10 C3 2_657 . 108.1(2) ?
    C6 O1 C8 . . 117.78(18) ?
    C2 C3 C4 . . 116.32(18) ?
    C2 C3 C10 . . 123.99(17) ?
    C4 C3 C10 . . 119.69(16) ?
    C6 C1 C2 . . 119.21(18) ?
    C6 C1 C7 . . 121.3(2) ?
    C2 C1 C7 . . 119.5(2) ?
    C4 C5 C6 . . 120.0(2) ?
    C4 C5 HC5 . . 118.4(14) ?
    C6 C5 HC5 . . 121.6(14) ?
    C3 C2 C1 . . 122.58(19) ?
    C3 C2 HC2 . . 119.3(13) ?
    C1 C2 HC2 . . 118.1(13) ?
    C5 C4 C3 . . 122.72(19) ?
    C5 C4 HC4 . . 118.3(14) ?
    C3 C4 HC4 . . 119.0(14) ?
    O1 C6 C5 . . 123.96(19) ?
    O1 C6 C1 . . 116.89(18) ?
    C5 C6 C1 . . 119.15(19) ?
    C1 C7 Cl . . 112.38(17) ?
    C1 C7 H1C7 . . 107.3(15) ?
    Cl C7 H1C7 . . 106.6(15) ?
    C1 C7 H2C7 . . 109.6(16) ?
    Cl C7 H2C7 . . 102.7(17) ?
    H1C7 C7 H2C7 . . 118(2) ?
    C10 C11 H111 . . 111.7(16) ?
    C10 C11 H211 . . 108.1(14) ?
    H111 C11 H211 . . 109(2) ?
    C10 C11 H311 . . 109.7(14) ?
    H111 C11 H311 . . 109(2) ?
    H211 C11 H311 . . 109.5(18) ?
    O1 C8 C9 . . 109.2(3) ?
    O1 C8 H2C8 . . 107.3(17) ?
    C9 C8 H2C8 . . 109.7(19) ?
    O1 C8 H1C8 . . 110(2) ?
    C9 C8 H1C8 . . 113(2) ?
    H2C8 C8 H1C8 . . 108(3) ?
    C8 C9 H1C9 . . 107(2) ?
    C8 C9 H2C9 . . 115(2) ?
    H1C9 C9 H2C9 . . 115(3) ?
    C8 C9 H3C9 . . 109(2) ?
    H1C9 C9 H3C9 . . 110(3) ?
    H2C9 C9 H3C9 . . 101(3) ?
