# Supplementary material for: 2,2-Bis(3-chloro­methyl-4-ethoxy­phen­yl)propane
Source: Acta Crystallogr Sect E Struct Rep Online. 2008 Jun 28;64(Pt 7):o1360. doi: 10.1107/S1600536808018783 (PMC2961668; doi:10.1107/S1600536808018783)
Supplement: Supplementary file 2 [file e-64-o1360-Isup2.hkl]

#
# h,k,l, Fc-squared, Fo-squared, sigma(Fo-squared) and status flag
#
data_I
_shelx_title ' noujoum in C 2/c'
_shelx_refln_list_code          4
_shelx_F_calc_maximum      209.91
_exptl_crystal_F_000       808.00
_reflns_d_resolution_high  0.7574
 
loop_
 _symmetry_equiv_pos_as_xyz
 'x, y, z'
 '-x, y, -z+1/2'
 'x+1/2, y+1/2, z'
 '-x+1/2, y+1/2, -z+1/2'
 '-x, -y, -z'
 'x, -y, z-1/2'
 '-x+1/2, -y+1/2, -z'
 'x+1/2, -y+1/2, z-1/2'
 
_cell_length_a    13.8560
_cell_length_b    15.1849
_cell_length_c    10.9995
_cell_angle_alpha  90.000
_cell_angle_beta  118.820
_cell_angle_gamma  90.000
 
_shelx_F_squared_multiplier     1.000
 
loop_
 _refln_index_h
 _refln_index_k
 _refln_index_l
 _refln_F_squared_calc
 _refln_F_squared_meas
 _refln_F_squared_sigma
 _refln_observed_status
   2   0   0     1845.69     1839.08     19.92 o
   4   0   0     3208.60     3151.46     29.60 o
   6   0   0      178.11      236.32     12.33 o
   8   0   0     1093.48     1055.77     21.52 o
  10   0   0        0.88       -4.64     11.12 o
  12   0   0       20.71       26.38     13.14 o
  14   0   0       50.85       42.75      5.05 o
  16   0   0        8.79       11.26     38.18 o
   1   1   0     2116.81     2031.11     16.62 o
   3   1   0    12373.84    13108.37    139.80 o
   5   1   0     5623.99     5724.49     45.58 o
   7   1   0     1639.12     1780.47     38.71 o
   9   1   0     1217.62     1221.83     41.29 o
  11   1   0      266.84      316.05     35.27 o
  13   1   0      478.88      424.82     25.51 o
  15   1   0        3.02       20.18     14.76 o
   0   2   0     5010.94     4769.55     31.96 o
   2   2   0     6681.55     6817.14     58.92 o
   4   2   0     5830.50     6120.47     53.97 o
   6   2   0     1202.97     1280.91     24.97 o
   8   2   0      337.61      355.99     11.74 o
  10   2   0      339.53      323.72     18.75 o
  12   2   0        8.67      -10.34     11.89 o
  14   2   0       92.16       82.63     12.62 o
   1   3   0      124.26      100.97      6.70 o
   3   3   0     5088.10     5116.02     51.91 o
   5   3   0     1066.77     1173.11     22.17 o
   7   3   0       55.59       53.91     11.07 o
   9   3   0       34.44       36.59      8.15 o
  11   3   0        2.12       21.77      9.96 o
  13   3   0        1.39        6.96     14.12 o
  15   3   0        0.11       -7.10     16.16 o
   0   4   0     6676.26     6697.39     53.92 o
   2   4   0     1262.78     1359.28     21.49 o
   4   4   0      941.33      836.07     18.63 o
   6   4   0      205.17      224.58     13.02 o
   8   4   0      507.72      496.52     14.10 o
  10   4   0        9.83        4.87     15.70 o
  12   4   0        0.98       11.86     11.93 o
  14   4   0        2.50       -8.21     24.02 o
   1   5   0     5372.74     5246.26     46.09 o
   3   5   0        3.03        3.99     11.39 o
   5   5   0     2305.05     2324.73     33.26 o
   7   5   0      462.41      436.04     13.02 o
   9   5   0     1038.34     1043.82     30.46 o
  11   5   0       11.36       20.15     12.99 o
  13   5   0       63.15       71.56      9.19 o
  15   5   0        0.12       18.55     17.19 o
   0   6   0     2524.08     2396.50     40.58 o
   2   6   0       31.77       22.15      2.11 o
   4   6   0     2443.16     2519.33     34.17 o
   6   6   0      398.86      389.48     16.33 o
   8   6   0        1.54        0.50      7.73 o
  10   6   0       26.39       10.10     12.03 o
  12   6   0      569.68      613.84     40.39 o
  14   6   0      201.70      237.61     17.51 o
   1   7   0      432.03      416.02     14.54 o
   3   7   0       43.93       39.70      2.97 o
   5   7   0     1027.22     1063.36     25.56 o
   7   7   0       93.95       86.21      4.67 o
   9   7   0     3078.13     3194.93     53.24 o
  11   7   0        3.65      -10.97     13.65 o
  13   7   0       70.28       78.49     22.21 o
  15   7   0       20.41       13.12     15.56 o
   0   8   0        9.43       -2.64     11.65 o
   2   8   0      795.54      877.21     21.86 o
   4   8   0      907.74      907.55     23.77 o
   6   8   0      390.47      375.34     18.77 o
   8   8   0      676.08      685.80     31.13 o
  10   8   0       63.30       84.57      8.15 o
  12   8   0        5.49       14.21     23.33 o
  14   8   0       22.56       23.92     15.37 o
   1   9   0      708.58      842.44     22.37 o
   3   9   0      738.96      913.84     32.25 o
   5   9   0     1362.12     1518.53     53.24 o
   7   9   0       15.85       18.13     10.51 o
   9   9   0     2073.01     2063.88     56.97 o
  11   9   0        6.26      -14.84     17.84 o
  13   9   0       22.71       -7.55     18.03 o
   0  10   0       19.62       11.28     12.57 o
   2  10   0      311.67      361.99     33.90 o
   4  10   0     1969.60     2172.37     39.25 o
   6  10   0        1.22       20.75     11.38 o
   8  10   0      568.35      607.50     26.69 o
  10  10   0       78.07       75.91      5.41 o
  12  10   0        0.47        5.07     22.96 o
   1  11   0       88.27       77.88      6.40 o
   3  11   0       10.79        4.14     11.45 o
   5  11   0      333.08      367.82     20.65 o
   7  11   0      371.06      368.88     22.29 o
   9  11   0       16.76       18.57      5.77 o
  11  11   0       31.81       26.10      7.27 o
  13  11   0       36.67       47.49      7.60 o
   0  12   0      688.21      711.60     35.81 o
   2  12   0       10.27       -7.45     12.58 o
   4  12   0      101.49       92.79      6.16 o
   6  12   0       63.09       72.33      5.24 o
   8  12   0      304.99      298.02     18.11 o
  10  12   0      133.33      139.60     12.77 o
  12  12   0        3.23       19.55     14.66 o
   1  13   0      123.68      118.22      9.78 o
   3  13   0      179.17      187.41     12.26 o
   5  13   0       50.48       58.46      7.50 o
   7  13   0       20.13       -0.15     12.70 o
   9  13   0        2.60        0.22     15.37 o
  11  13   0        0.00       13.27     19.45 o
   0  14   0      108.28      128.83     11.57 o
   2  14   0       74.09       75.01      5.14 o
   4  14   0      139.59      128.52     10.82 o
   6  14   0       27.84        8.28     14.48 o
   8  14   0       49.67       54.06      5.91 o
  10  14   0        8.91       20.60     14.94 o
   1  15   0      351.12      385.71     40.81 o
   3  15   0       39.35       10.63     15.57 o
   5  15   0       19.76       18.66      6.16 o
   7  15   0        5.51        3.27      6.46 o
   9  15   0        9.20       -5.13     26.74 o
   0  16   0      812.17      885.01     47.93 o
   2  16   0        7.57       19.33     13.55 o
   4  16   0       11.03        9.87      8.13 o
   6  16   0       50.63       46.64     13.53 o
   8  16   0       20.32       35.69     15.51 o
   1  17   0        0.30        3.27     14.93 o
   3  17   0       17.51       27.27     14.96 o
   5  17   0       73.13       67.28      5.80 o
   7  17   0       34.77       33.58     10.54 o
   0  18   0      127.73      122.26     14.90 o
   2  18   0       47.45       29.23     16.97 o
   4  18   0       34.87       42.03      7.59 o
   6  18   0       22.77        7.95     19.91 o
   1  19   0      222.62      215.54     14.17 o
   3  19   0       29.33       21.61     11.34 o
   5  19   0       50.35       47.29      8.31 o
   0  20   0       19.39       13.90     22.42 o
 -15   1   1       66.57       73.92      5.93 o
 -13   1   1      129.43      154.49     11.08 o
 -11   1   1       36.01       31.77      6.84 o
  -9   1   1       14.28       25.82      4.55 o
  -7   1   1     9097.64     9523.45     67.18 o
  -5   1   1     3015.55     3087.47     31.86 o
  -3   1   1     7416.06     7738.86    157.99 o
  -1   1   1    10394.72     9776.86    107.56 o
   1   1   1      659.59      783.81     16.53 o
   3   1   1     1066.33     1166.05     19.43 o
   5   1   1     4451.11     4949.84    143.92 o
   7   1   1        0.98       -0.63      5.51 o
   9   1   1        1.79       -6.73     10.14 o
  11   1   1      636.81      574.72     25.48 o
  13   1   1       35.94       22.99     15.62 o
  15   1   1        7.73       28.95     14.70 o
 -16   2   1       43.20       49.96      7.72 o
 -14   2   1       55.86       45.11     15.71 o
 -12   2   1      135.66      158.31     10.84 o
 -10   2   1       41.69       44.96      3.59 o
  -8   2   1     1846.14     1883.18     33.51 o
  -6   2   1     1748.28     2144.91    119.27 o
  -4   2   1     7808.92     7501.44     44.72 o
  -2   2   1    17523.09    17278.40    105.36 o
   0   2   1      737.23      684.16     11.47 o
   2   2   1     6765.15     6940.23    155.13 o
   4   2   1    10743.92    11161.60    214.54 o
   6   2   1       30.76       74.42      8.44 o
   8   2   1      484.24      478.77     17.64 o
  10   2   1      100.14      105.81     17.49 o
  12   2   1      257.57      248.10     22.38 o
  14   2   1      110.64      117.35      8.61 o
 -15   3   1       24.41       19.50     16.61 o
 -13   3   1        9.20       21.53      4.46 o
 -11   3   1      775.33      737.61     27.14 o
  -9   3   1      224.48      206.20      9.50 o
  -7   3   1     1507.75     1590.09     29.25 o
  -5   3   1       94.44       79.52      5.71 o
  -3   3   1    13558.02    13206.63    244.38 o
  -1   3   1    11291.58    11385.05    279.19 o
   1   3   1    24566.30    23476.02     69.38 o
   3   3   1     2781.95     2716.66     29.39 o
   5   3   1      427.20      369.73     29.26 o
   7   3   1       61.81       56.47      4.71 o
   9   3   1     1387.48     1392.62     46.13 o
  11   3   1       32.83       30.93      4.95 o
  13   3   1      123.62      141.23     21.21 o
  15   3   1        3.04      -17.93     17.93 o
 -16   4   1       45.62       42.43     17.14 o
 -14   4   1        0.99        9.36     16.84 o
 -12   4   1      621.29      557.53     26.79 o
 -10   4   1      393.30      384.51     20.07 o
  -8   4   1     1639.89     1577.05     26.37 o
  -6   4   1       23.02       25.14      6.78 o
  -4   4   1     4219.06     4421.21     60.70 o
  -2   4   1      602.89      615.33     13.58 o
   0   4   1     7437.48     7635.10    128.43 o
   2   4   1     1907.11     1962.58     24.38 o
   4   4   1     2519.81     2553.60     32.59 o
   6   4   1     2240.66     2267.16     36.04 o
   8   4   1      726.92      652.66     25.49 o
  10   4   1      308.86      284.88     14.04 o
  12   4   1       43.98       29.83      6.28 o
  14   4   1       92.48      103.05      7.44 o
 -15   5   1        5.99       12.18     16.37 o
 -13   5   1      135.90      126.79     10.47 o
 -11   5   1       78.93       80.39      6.11 o
  -9   5   1      346.88      361.61     22.96 o
  -7   5   1     1287.00     1215.09     27.13 o
  -5   5   1       81.38       88.45      5.84 o
  -3   5   1      219.58      200.92     12.10 o
  -1   5   1      133.57      135.77      8.35 o
   1   5   1       18.17       26.96      2.61 o
   3   5   1        2.15        3.10      3.00 o
   5   5   1     2390.08     2301.25     34.92 o
   7   5   1        6.70        6.64      6.31 o
   9   5   1      507.61      503.81     22.75 o
  11   5   1       16.59       14.58     13.66 o
  13   5   1      136.85      182.70     13.56 o
 -14   6   1       26.12       25.54      6.73 o
 -12   6   1        0.47       -1.39     15.53 o
 -10   6   1       21.22       12.43     11.92 o
  -8   6   1     1145.10     1101.69     60.06 o
  -6   6   1       63.95       56.82      4.19 o
  -4   6   1     1390.81     1606.18     50.26 o
  -2   6   1       89.63       81.30      6.12 o
   0   6   1      108.72      154.92      8.52 o
   2   6   1     1027.81     1113.35     22.17 o
   4   6   1        0.20        8.01     11.09 o
   6   6   1      722.07      755.04     16.38 o
   8   6   1       29.49       28.46      5.40 o
  10   6   1       32.99       17.33     12.63 o
  12   6   1        0.91        4.14     11.32 o
  14   6   1       22.93       32.26      7.77 o
 -15   7   1       19.06       18.44     10.36 o
 -13   7   1       18.70       17.94     13.68 o
 -11   7   1      371.17      357.80     22.50 o
  -9   7   1      506.06      510.40     76.60 o
  -7   7   1      420.91      406.74     18.70 o
  -5   7   1     1967.05     2105.20     64.70 o
  -3   7   1       33.81       23.47      3.63 o
  -1   7   1      796.44      800.19     19.29 o
   1   7   1      275.70      219.88     21.61 o
   3   7   1     1068.16     1090.04     31.50 o
   5   7   1     1852.20     1750.28     68.53 o
   7   7   1      337.14      372.78     19.52 o
   9   7   1       91.13      104.06      8.76 o
  11   7   1       27.62       28.10      6.78 o
  13   7   1       43.94       42.85      8.98 o
 -14   8   1        2.04       17.14     15.91 o
 -12   8   1        4.81       -2.01     13.06 o
 -10   8   1      610.45      646.95     38.50 o
  -8   8   1       37.33       28.77      4.93 o
  -6   8   1      759.68      802.21     27.47 o
  -4   8   1     1494.22     1492.67     29.39 o
  -2   8   1     1046.94     1030.47     23.64 o
   0   8   1       37.02       36.25      3.47 o
   2   8   1     6496.35     6895.73     59.81 o
   4   8   1      223.73      210.90     14.23 o
   6   8   1       45.56       39.56      3.67 o
   8   8   1     3266.82     3208.11     54.08 o
  10   8   1        5.24       12.21     14.75 o
  12   8   1        0.01       -2.28     14.54 o
  14   8   1       90.05      123.59      6.93 o
 -13   9   1       18.44       29.18     14.63 o
 -11   9   1      265.20      249.55     13.97 o
  -9   9   1      422.31      441.30     29.42 o
  -7   9   1       30.28       34.94      4.03 o
  -5   9   1      212.49      212.69     10.43 o
  -3   9   1      589.43      568.99     19.16 o
  -1   9   1      481.79      472.99     17.61 o
   1   9   1     1047.94     1014.48     24.73 o
   3   9   1        8.95       10.09      4.17 o
   5   9   1      811.46      797.04     25.28 o
   7   9   1     1578.01     1521.10     62.12 o
   9   9   1      700.78      732.15     29.14 o
  11   9   1        0.01       22.93     13.76 o
  13   9   1      119.31      137.28      7.37 o
 -14  10   1       12.46       22.97      7.22 o
 -12  10   1      409.80      400.26     26.37 o
 -10  10   1        9.18       22.52      5.67 o
  -8  10   1      580.55      589.17     25.26 o
  -6  10   1        6.03        5.50     11.67 o
  -4  10   1       12.48       14.20     10.35 o
  -2  10   1      280.64      271.85     15.24 o
   0  10   1      394.70      389.40     24.87 o
   2  10   1      334.83      333.03     19.32 o
   4  10   1       87.25       92.03      7.95 o
   6  10   1      839.98      851.69     29.44 o
   8  10   1        3.84        8.06     13.28 o
  10  10   1      425.38      428.77     26.20 o
  12  10   1       66.46       64.95      9.41 o
 -13  11   1        8.72        9.40     30.43 o
 -11  11   1      154.88      142.39      8.93 o
  -9  11   1        0.02       15.45     16.03 o
  -7  11   1       53.06       44.15      9.52 o
  -5  11   1       98.08      102.41     10.34 o
  -3  11   1      986.19      991.86     36.88 o
  -1  11   1      156.27      149.33     12.92 o
   1  11   1      852.45      898.97     30.18 o
   3  11   1      226.88      274.90     17.11 o
   5  11   1      246.02      229.97     16.23 o
   7  11   1      519.88      438.69     23.68 o
   9  11   1        0.35       -2.37     14.40 o
  11  11   1       12.01       37.17     15.01 o
 -12  12   1       19.30       22.99      5.35 o
 -10  12   1      495.85      444.12     27.44 o
  -8  12   1       72.93       78.65      5.50 o
  -6  12   1       65.17       61.18      5.56 o
  -4  12   1      418.22      424.26     21.41 o
  -2  12   1       79.06       91.38      6.93 o
   0  12   1      115.31      121.51      8.05 o
   2  12   1       20.47       14.67      4.91 o
   4  12   1      172.49      173.44     11.70 o
   6  12   1      130.03      118.47      9.41 o
   8  12   1       43.21       39.82     11.44 o
  10  12   1        0.74        9.13     11.88 o
  12  12   1        1.97      -11.50     24.64 o
 -11  13   1        0.22       -6.12     14.85 o
  -9  13   1       88.16       97.51     19.08 o
  -7  13   1       11.52       14.54      5.12 o
  -5  13   1       37.03       37.61      5.68 o
  -3  13   1       26.45       34.05      6.82 o
  -1  13   1       36.17       21.98     12.75 o
   1  13   1        6.63        8.69     12.77 o
   3  13   1       29.08       31.09     12.21 o
   5  13   1        0.07      -10.52     12.74 o
   7  13   1        2.90        1.21     13.13 o
   9  13   1        7.83       -8.60     22.05 o
  11  13   1        2.01       35.73     15.37 o
 -12  14   1        9.48       20.22     16.11 o
 -10  14   1        4.87        3.63     15.47 o
  -8  14   1       16.65      -10.73     14.91 o
  -6  14   1       36.94       14.22     14.20 o
  -4  14   1      188.50      198.69     13.08 o
  -2  14   1       48.95       49.01      6.35 o
   0  14   1       68.52       66.63      4.73 o
   2  14   1      178.16      194.04     10.98 o
   4  14   1       72.71       73.24      4.53 o
   6  14   1        5.59      -14.03     14.03 o
   8  14   1        2.03       -2.14     20.72 o
  10  14   1        0.09      -15.55     15.59 o
 -11  15   1       49.40       58.37      6.21 o
  -9  15   1       28.28       28.16      7.10 o
  -7  15   1      263.60      294.72     27.48 o
  -5  15   1       10.04        7.17     15.00 o
  -3  15   1      130.62      137.10     11.10 o
  -1  15   1       46.16       31.19     14.48 o
   1  15   1       98.42      109.40      8.71 o
   3  15   1       48.92       54.65      4.79 o
   5  15   1       47.95       58.95     12.10 o
   7  15   1        2.80       18.50     15.17 o
   9  15   1        2.30        8.97     16.86 o
 -10  16   1        9.14        4.05     17.58 o
  -8  16   1       33.79       44.73     16.14 o
  -6  16   1       18.85       13.48     18.88 o
  -4  16   1        2.29       15.72     13.46 o
  -2  16   1       25.05       31.97     10.51 o
   0  16   1      886.55      898.56     33.75 o
   2  16   1        8.25       19.43     13.43 o
   4  16   1       28.46       24.99      6.38 o
   6  16   1        9.71       29.13     13.86 o
   8  16   1        3.66       14.47     18.43 o
  -9  17   1        2.21       13.08      7.56 o
  -7  17   1       33.91       28.29      7.40 o
  -5  17   1       28.20       28.13      6.94 o
  -3  17   1      179.17      175.63     18.08 o
  -1  17   1      513.80      559.46     34.93 o
   1  17   1       51.67       42.59     16.98 o
   3  17   1       24.72       32.33      7.10 o
   5  17   1        0.02      -15.44     15.44 o
   7  17   1       81.09       28.88     18.51 o
  -6  18   1        3.43      -13.84     20.55 o
  -4  18   1       14.88        6.31     29.46 o
  -2  18   1      384.82      393.11     26.86 o
   0  18   1        0.49        0.59     16.50 o
   2  18   1       35.49       43.01      5.49 o
   4  18   1        7.67       24.31      8.59 o
   6  18   1       78.52       91.38     25.86 o
  -5  19   1       17.44       14.90     15.82 o
  -3  19   1       34.11       27.43      5.82 o
  -1  19   1       38.27       47.37     16.93 o
   1  19   1       34.97       32.36     21.77 o
   3  19   1        0.04        0.85     19.91 o
 -16   0   2       30.84       38.28      8.00 o
 -14   0   2      118.64      131.93     12.81 o
 -12   0   2      530.55      540.26     33.92 o
 -10   0   2      305.61      320.08     23.72 o
  -8   0   2     5366.48     5503.17     75.79 o
  -6   0   2      331.78      317.95     17.62 o
  -4   0   2    15967.29    14654.64     83.61 o
  -2   0   2     5095.48     4986.16     39.43 o
   0   0   2    13211.22    13538.33     67.01 o
   2   0   2     3120.52     2951.16     40.06 o
   4   0   2     5765.00     6721.81     73.22 o
   6   0   2     2709.15     2607.92     55.18 o
   8   0   2       41.12       44.14      8.56 o
  10   0   2     1762.27     1667.38     57.14 o
  12   0   2        0.34       27.95     14.09 o
  14   0   2        0.40       28.84     20.13 o
 -17   1   2        5.90      -22.16     23.16 o
 -15   1   2      102.25      113.87      8.91 o
 -13   1   2       26.33       11.09     18.67 o
 -11   1   2      752.97      760.88     36.93 o
  -9   1   2       35.55       30.29      4.31 o
  -7   1   2     2796.22     2576.87     48.75 o
  -5   1   2      483.35      465.21     18.52 o
  -3   1   2    37396.49    33899.44    114.76 o
  -1   1   2     1667.49     1583.38     22.85 o
   1   1   2     1174.61     1215.63     24.05 o
   3   1   2        4.32       -0.63      7.62 o
   5   1   2      470.83      422.54     22.00 o
   7   1   2       17.13       10.61      6.46 o
   9   1   2       84.48      108.36     11.65 o
  11   1   2       63.41       42.65     22.61 o
  13   1   2      105.16      122.80     12.42 o
 -16   2   2       39.75       39.71      8.47 o
 -14   2   2        3.37       10.37     16.73 o
 -12   2   2      127.60      120.21     10.57 o
 -10   2   2      106.04      127.99     11.50 o
  -8   2   2      488.94      526.43     26.32 o
  -6   2   2      834.52      891.54     27.71 o
  -4   2   2     1716.32     1752.39     31.50 o
  -2   2   2    12236.71    12242.16     67.88 o
   0   2   2     2931.33     3015.10     35.25 o
   2   2   2    12944.78    13266.32     87.10 o
   4   2   2       92.23      114.94      9.65 o
   6   2   2     2434.11     2493.17     30.93 o
   8   2   2       10.19        0.00     14.42 o
  10   2   2      194.39      215.71     17.06 o
  12   2   2       64.98      -17.36     24.18 o
  14   2   2       49.57       18.50     27.58 o
 -15   3   2       39.49       48.82      7.62 o
 -13   3   2      180.00      179.85     15.18 o
 -11   3   2       60.55       33.33     18.43 o
  -9   3   2       84.74       65.68      6.64 o
  -7   3   2       34.00       29.85      4.18 o
  -5   3   2        6.14       13.90      9.11 o
  -3   3   2     6254.18     6076.88     55.53 o
  -1   3   2    44061.20    40556.09    132.41 o
   1   3   2      427.04      457.61     17.84 o
   3   3   2       10.88       24.92      2.83 o
   5   3   2      912.45     1053.14     34.14 o
   7   3   2       28.69       26.34     14.25 o
   9   3   2      178.15      166.52     15.95 o
  11   3   2       18.32       13.88     16.23 o
  13   3   2       94.51       96.59     10.91 o
 -16   4   2        8.49        5.21     23.24 o
 -14   4   2        3.45      -14.99     20.87 o
 -12   4   2      472.75      455.11     35.01 o
 -10   4   2     1668.30     1738.20     52.17 o
  -8   4   2     1232.65     1228.71     33.49 o
  -6   4   2     2239.51     2179.41     45.66 o
  -4   4   2     4082.21     3822.16     51.19 o
  -2   4   2    10719.99    10889.69     76.92 o
   0   4   2     4055.89     4326.15     49.78 o
   2   4   2      146.62      125.07     12.42 o
   4   4   2      824.06     1024.58     33.03 o
   6   4   2      322.15      311.81     12.84 o
   8   4   2       87.79       80.32      8.69 o
  10   4   2       41.51       24.03     17.65 o
  12   4   2        3.39       15.90     15.90 o
  14   4   2       51.80       45.49      8.45 o
 -15   5   2       46.85       39.17     24.49 o
 -13   5   2        9.27       18.10     21.76 o
 -11   5   2      333.10      303.55     29.91 o
  -9   5   2        1.14       10.43     13.31 o
  -7   5   2      176.53      171.49     13.44 o
  -5   5   2      289.16      300.89     17.71 o
  -3   5   2    11649.42    12400.83     92.45 o
  -1   5   2     2733.07     2782.15     43.18 o
   1   5   2     6488.77     6661.10     69.69 o
   3   5   2     2583.68     2852.71     52.17 o
   5   5   2     2505.25     2445.38     31.85 o
   7   5   2        6.77        8.23      4.64 o
   9   5   2      136.05      115.15     12.46 o
  11   5   2       62.45       86.18     10.87 o
  13   5   2       36.31       12.74     24.07 o
 -16   6   2       14.32        8.23     23.77 o
 -14   6   2       44.83       43.37      7.34 o
 -12   6   2      790.16      707.59     43.81 o
 -10   6   2       23.42       15.27     17.82 o
  -8   6   2      934.77      932.83     21.41 o
  -6   6   2      544.84      584.05     28.34 o
  -4   6   2     1821.22     2266.20     44.96 o
  -2   6   2     4556.82     4506.98     58.82 o
   0   6   2      195.09      182.03     14.97 o
   2   6   2      357.21      240.57     18.26 o
   4   6   2      128.03      145.98     12.66 o
   6   6   2     3775.77     4006.17     74.61 o
   8   6   2      960.34      895.35     43.68 o
  10   6   2     1065.85     1025.32     49.95 o
  12   6   2       25.82       37.01      7.01 o
 -15   7   2        0.02        7.73     24.03 o
 -13   7   2       38.14       40.74     23.00 o
 -11   7   2      464.59      470.62     34.77 o
  -9   7   2        0.55       17.41     15.49 o
  -7   7   2      275.60      258.19     22.61 o
  -5   7   2      648.92      885.09     32.96 o
  -3   7   2      930.50      889.34     31.28 o
  -1   7   2      171.00      171.12     16.21 o
   1   7   2    10224.50    10398.73     98.77 o
   3   7   2      209.20      248.52     20.65 o
   5   7   2      348.26      315.44     24.59 o
   7   7   2     1846.24     1884.05     57.18 o
   9   7   2       89.37       97.14      7.36 o
  11   7   2       78.81       98.55      8.06 o
  13   7   2      186.73      227.69     22.81 o
 -14   8   2        1.56        2.44     22.44 o
 -12   8   2        0.56        4.07     18.84 o
 -10   8   2       41.67       39.19      6.10 o
  -8   8   2      151.79      162.97     10.83 o
  -6   8   2      542.75      590.08     29.67 o
  -4   8   2      736.46      796.34     31.85 o
  -2   8   2      475.17      458.35     23.33 o
   0   8   2      100.99      110.08     10.41 o
   2   8   2     1582.14     1624.84     44.40 o
   4   8   2      376.72      370.78     26.05 o
   6   8   2        8.99        2.92     14.90 o
   8   8   2       64.11       53.29      7.08 o
  10   8   2        9.80      -10.57     20.83 o
  12   8   2        0.91      -12.66     19.76 o
 -15   9   2        2.08       16.49     24.27 o
 -13   9   2        0.46       -4.64     21.00 o
 -11   9   2        0.46        7.80     20.06 o
  -9   9   2       63.39       73.48      8.02 o
  -7   9   2      217.74      228.50     16.47 o
  -5   9   2        0.02       -2.40     14.33 o
  -3   9   2      106.04      119.86     12.35 o
  -1   9   2        3.41       22.18     13.57 o
   1   9   2      157.06      172.25     14.29 o
   3   9   2       22.55       29.37      5.75 o
   5   9   2     1024.48     1077.10     43.70 o
   7   9   2       27.24       27.21     18.47 o
   9   9   2      126.59      117.20      7.32 o
  11   9   2       20.75       24.07     19.26 o
 -14  10   2        0.15      -27.32     27.32 o
 -12  10   2       62.28       79.80      8.08 o
 -10  10   2       15.94      -19.21     19.21 o
  -8  10   2        0.84      -12.94     17.56 o
  -6  10   2       18.51       -1.39     16.43 o
  -4  10   2       53.69       63.83      5.23 o
  -2  10   2        4.13      -11.87     12.79 o
   0  10   2      188.70      219.02     21.44 o
   2  10   2      147.06      142.56     13.72 o
   4  10   2      139.21      149.31     12.35 o
   6  10   2     1244.81     1190.27     48.38 o
   8  10   2      165.82      172.60     17.86 o
  10  10   2       25.20       23.64      6.95 o
  12  10   2        2.10      -13.62     25.10 o
 -13  11   2        1.25        7.60     21.96 o
 -11  11   2      145.24      144.28     14.03 o
  -9  11   2       34.22       43.44      7.19 o
  -7  11   2      570.22      583.42     35.33 o
  -5  11   2       25.81       -2.90     17.99 o
  -3  11   2      436.14      412.89     27.80 o
  -1  11   2      517.55      537.78     30.41 o
   1  11   2      986.91      966.63     40.48 o
   3  11   2      112.86      125.98     11.96 o
   5  11   2       24.23       20.06     17.38 o
   7  11   2      326.77      269.72     20.94 o
   9  11   2      106.85       85.27      8.50 o
  11  11   2       21.02       39.34     23.59 o
 -12  12   2       76.92      114.83      9.59 o
 -10  12   2      350.95      373.96     35.94 o
  -8  12   2      254.77      295.03     28.69 o
  -6  12   2       18.95      -21.55     21.55 o
  -4  12   2      475.25      456.09     31.22 o
  -2  12   2      208.49      189.75     16.01 o
   0  12   2      227.86      254.60     17.95 o
   2  12   2       33.57       21.70     19.85 o
   4  12   2      150.96      137.81     15.73 o
   6  12   2      314.35      382.15     30.17 o
   8  12   2      225.38      228.09     19.37 o
  10  12   2       54.82       22.94     24.59 o
 -13  13   2        0.13       -8.37     24.16 o
 -11  13   2      283.23      267.41     25.38 o
  -9  13   2      128.34      139.66     14.29 o
  -7  13   2       49.25       28.45     18.89 o
  -5  13   2      278.98      254.14     20.19 o
  -3  13   2       59.69       57.03      7.23 o
  -1  13   2      389.28      387.44     28.91 o
   1  13   2      153.14      156.81     13.48 o
   3  13   2       14.98       21.11     16.12 o
   5  13   2        6.80        9.72     16.36 o
   7  13   2       81.76      105.74     12.09 o
   9  13   2       71.70       60.37      8.06 o
 -12  14   2       22.88       22.77      9.41 o
 -10  14   2       59.91       61.30      8.54 o
  -8  14   2        1.41      -17.25     20.22 o
  -6  14   2        0.01      -18.04     18.04 o
  -4  14   2      334.04      283.57     21.28 o
  -2  14   2      490.23      514.14     35.99 o
   0  14   2        2.01        7.08     16.60 o
   2  14   2      248.23      239.13     19.61 o
   4  14   2      102.70       81.24      8.04 o
   6  14   2       33.41      -11.04     22.39 o
   8  14   2        6.09      -22.37     22.37 o
  10  14   2        8.97       14.14     19.37 o
 -11  15   2       28.82       49.15     25.03 o
  -9  15   2        0.60       14.62     18.89 o
  -7  15   2      125.14      100.41     12.98 o
  -5  15   2       41.95       30.63     21.52 o
  -3  15   2      134.01      123.91     14.81 o
  -1  15   2        3.76      -13.44     20.94 o
   1  15   2      143.12      141.21     16.99 o
   3  15   2       21.90       26.95     19.11 o
   5  15   2      118.97      112.24     10.30 o
   7  15   2        0.69       14.97     22.05 o
   9  15   2        1.09      -22.42     22.42 o
 -10  16   2        7.98       20.41      7.39 o
  -8  16   2       20.45       30.89     21.11 o
  -6  16   2        6.48       41.59     20.87 o
  -4  16   2       26.58       12.40     22.05 o
  -2  16   2        9.97       20.06     16.80 o
   0  16   2      179.84      153.04     17.84 o
   2  16   2       29.36       35.47     20.96 o
   4  16   2       63.35       63.26      7.28 o
   6  16   2        1.46      -19.39     21.96 o
   8  16   2        0.01        8.06     16.77 o
  -9  17   2        0.58      -15.97     22.57 o
  -7  17   2       50.73       56.23     10.85 o
  -5  17   2        3.55        0.00     21.00 o
  -3  17   2       40.47       48.17      7.39 o
  -1  17   2       47.80       32.37      7.43 o
   1  17   2       24.88       35.42      6.91 o
   3  17   2        9.92       -9.28     20.74 o
   5  17   2       16.61        9.96     24.12 o
  -6  18   2        3.27      -17.78     23.14 o
  -4  18   2       36.64       36.27      7.89 o
  -2  18   2        9.69       23.61     16.01 o
   0  18   2       85.87       74.20      8.21 o
   2  18   2       14.29        9.76     22.09 o
   4  18   2       26.53        5.14     23.03 o
  -5  19   2        2.79       21.28     23.79 o
  -3  19   2        8.89       25.71     18.54 o
  -1  19   2       43.08       39.28      9.00 o
   1  19   2        5.46       -2.59     22.68 o
   3  19   2       11.70      -26.32     26.32 o
 -17   1   3        3.37       21.33     22.94 o
 -15   1   3       14.93       32.94     19.76 o
 -13   1   3        9.60        8.91     18.43 o
 -11   1   3      714.10      760.77     38.30 o
  -9   1   3      146.09      142.01     12.68 o
  -7   1   3      242.74      228.87     18.15 o
  -5   1   3      448.94      389.73     18.43 o
  -3   1   3     3982.45     3773.95     43.22 o
  -1   1   3     1179.79     1185.66     25.12 o
   1   1   3      388.46      377.33     16.95 o
   3   1   3      870.70      826.01     27.45 o
   5   1   3      138.04      145.15     11.92 o
   7   1   3      212.43      196.83     14.47 o
   9   1   3        0.46       13.72     12.13 o
  11   1   3       34.63       31.81     19.08 o
  13   1   3        1.60       20.65     20.33 o
 -16   2   3      162.86      219.61     22.16 o
 -14   2   3      178.98      174.84     18.50 o
 -12   2   3        0.20       -6.45     19.48 o
 -10   2   3      393.23      391.45     26.71 o
  -8   2   3      626.42      602.22     26.75 o
  -6   2   3     1178.59     1150.32     31.11 o
  -4   2   3      852.78      907.66     24.66 o
  -2   2   3       23.49        2.90      8.67 o
   0   2   3     1459.56     1441.78     29.28 o
   2   2   3     4296.65     4264.73     56.38 o
   4   2   3     1601.00     1475.44     38.99 o
   6   2   3      916.14      904.52     25.79 o
   8   2   3      482.03      376.59     28.54 o
  10   2   3      592.97      551.33     37.38 o
  12   2   3      119.66       89.69     10.96 o
 -17   3   3        3.47       24.38     20.43 o
 -15   3   3       70.74       85.83      8.47 o
 -13   3   3       50.92       14.60     18.08 o
 -11   3   3     1418.31     1376.84     49.32 o
  -9   3   3     2004.26     1900.81     55.97 o
  -7   3   3     1299.60     1288.24     36.10 o
  -5   3   3    10690.98    10656.29     88.16 o
  -3   3   3      287.05      245.01     15.38 o
  -1   3   3    11551.02    11328.29     80.60 o
   1   3   3     3328.94     3102.50     46.58 o
   3   3   3        0.52        0.85     10.72 o
   5   3   3     1025.25     1032.00     25.76 o
   7   3   3     1593.44     1450.36     49.12 o
   9   3   3     1197.35     1106.97     49.12 o
  11   3   3      298.75      308.36     22.57 o
  13   3   3       18.74       28.84     21.15 o
 -16   4   3       10.93      -12.53     23.88 o
 -14   4   3      135.40      116.59     13.53 o
 -12   4   3      133.30      109.97      9.45 o
 -10   4   3     2120.56     2068.81     55.33 o
  -8   4   3      145.15      142.31     12.71 o
  -6   4   3       85.88       41.59      3.99 o
  -4   4   3    10433.57    10595.49     87.20 o
  -2   4   3    18041.05    17914.71    106.81 o
   0   4   3     5128.51     5752.83     63.26 o
   2   4   3      317.56      275.34     18.30 o
   4   4   3        1.39        4.10     13.18 o
   6   4   3     1116.18     1109.15     40.35 o
   8   4   3      803.89      773.45     40.17 o
  10   4   3       46.98       71.50      6.93 o
  12   4   3       16.57       -2.42     26.45 o
 -15   5   3      185.81      176.67     17.19 o
 -13   5   3        0.43      -13.40     21.92 o
 -11   5   3      293.88      305.51     28.73 o
  -9   5   3      970.16      961.60     38.65 o
  -7   5   3     7674.18     7667.84     91.10 o
  -5   5   3      133.75      115.55     10.85 o
  -3   5   3        4.40        8.52      9.82 o
  -1   5   3       36.13       38.58      3.53 o
   1   5   3     4141.12     4820.66     64.35 o
   3   5   3     5486.07     5534.22     76.12 o
   5   5   3      838.47      795.24     24.36 o
   7   5   3      920.50      912.21     41.02 o
   9   5   3       16.57       18.50     17.34 o
  11   5   3      344.12      382.47     35.01 o
  13   5   3        4.73       13.53     20.78 o
 -16   6   3        0.04       15.66     23.05 o
 -14   6   3      156.77      144.04     16.08 o
 -12   6   3       91.73       71.02      9.06 o
 -10   6   3      327.90      334.22     28.28 o
  -8   6   3       15.71       -5.63     11.24 o
  -6   6   3        7.57        5.90     12.29 o
  -4   6   3      282.85      326.73     19.93 o
  -2   6   3       79.49      101.36     10.02 o
   0   6   3     4144.14     4240.20     61.67 o
   2   6   3      717.21      675.04     27.14 o
   4   6   3      998.43     1079.97     29.50 o
   6   6   3     1706.40     1746.50     53.44 o
   8   6   3      243.85      273.42     26.25 o
  10   6   3        0.11        4.20     15.73 o
  12   6   3        1.50       15.18     17.51 o
 -15   7   3       60.17       49.06     25.73 o
 -13   7   3       27.59       30.67     19.08 o
 -11   7   3       23.96       20.33     18.10 o
  -9   7   3       25.82       29.02      5.03 o
  -7   7   3      753.43      802.29     33.64 o
  -5   7   3       17.45       21.76      3.96 o
  -3   7   3       61.26       62.26      7.43 o
  -1   7   3      336.84      393.39     22.09 o
   1   7   3      351.24      322.61     21.59 o
   3   7   3      336.28      353.04     22.68 o
   5   7   3      744.01      681.01     34.64 o
   7   7   3      205.47      174.93     13.27 o
   9   7   3        2.12      -19.19     19.19 o
  11   7   3       80.04       92.74     11.18 o
 -16   8   3        0.28        0.00     23.38 o
 -14   8   3        2.26       25.53     18.71 o
 -12   8   3       17.86       19.45     21.13 o
 -10   8   3      165.72      182.19     15.86 o
  -8   8   3        2.08        6.84     14.14 o
  -6   8   3     1424.81     1375.55     42.96 o
  -4   8   3       80.22       77.34      4.73 o
  -2   8   3     1761.40     1672.94     43.48 o
   0   8   3      166.38      155.15     11.74 o
   2   8   3      658.01      635.26     29.78 o
   4   8   3        7.65       -7.78     12.70 o
   6   8   3     1385.00     1294.10     48.32 o
   8   8   3        1.79        7.36     14.03 o
  10   8   3       30.33       26.40     22.85 o
  12   8   3       18.61       39.21     26.01 o
 -15   9   3       18.93       28.17     24.94 o
 -13   9   3       20.36       -2.16     23.03 o
 -11   9   3       21.85       20.11     16.67 o
  -9   9   3       72.42       43.79      6.71 o
  -7   9   3       91.61       89.84      7.58 o
  -5   9   3      163.86      157.50     14.07 o
  -3   9   3      725.41      708.07     31.63 o
  -1   9   3     1352.84     1316.23     40.39 o
   1   9   3     1309.23     1260.70     40.91 o
   3   9   3      681.39      653.48     33.05 o
   5   9   3      922.19      889.54     40.52 o
   7   9   3      252.86      258.45     19.39 o
   9   9   3       62.78       35.75     22.35 o
  11   9   3       69.99       90.99      9.13 o
 -14  10   3       70.79       75.27     10.30 o
 -12  10   3        6.65        6.27     19.50 o
 -10  10   3       77.72       85.24     10.65 o
  -8  10   3      174.52      187.09     16.27 o
  -6  10   3      659.03      617.18     32.52 o
  -4  10   3        7.35        9.91     14.99 o
  -2  10   3      532.32      540.46     29.63 o
   0  10   3      212.72      213.49     15.62 o
   2  10   3      937.49      897.29     38.78 o
   4  10   3      180.57      183.43     15.71 o
   6  10   3        0.70       -8.69     14.86 o
   8  10   3       10.86       -4.07     15.49 o
  10  10   3      269.35      256.62     23.90 o
 -13  11   3        1.72       -2.37     21.63 o
 -11  11   3      117.81       99.23     10.85 o
  -9  11   3        1.82        3.53     16.97 o
  -7  11   3        7.69        9.35     16.19 o
  -5  11   3      288.00      273.77     25.25 o
  -3  11   3      516.01      518.52     30.06 o
  -1  11   3        5.22        2.66     15.01 o
   1  11   3       26.55       16.71     16.71 o
   3  11   3      131.08      140.56     14.57 o
   5  11   3      154.58      142.28     13.25 o
   7  11   3      702.65      676.70     43.24 o
   9  11   3       17.34       16.19     20.56 o
  11  11   3        0.07       -8.08     19.24 o
 -14  12   3       36.16       21.74      8.74 o
 -12  12   3       96.07      101.12     10.24 o
 -10  12   3       10.05      -19.17     19.17 o
  -8  12   3      289.59      253.77     19.69 o
  -6  12   3      409.27      356.20     30.69 o
  -4  12   3        9.96      -10.46     16.29 o
  -2  12   3      133.08      183.06     14.77 o
   0  12   3      715.05      773.60     37.56 o
   2  12   3       37.73       34.57      6.06 o
   4  12   3      238.45      202.49     17.97 o
   6  12   3        3.91       25.66     16.86 o
   8  12   3      100.30      112.58      9.28 o
  10  12   3        6.72       -7.84     17.54 o
 -13  13   3      176.97      220.18     22.70 o
 -11  13   3        0.75       27.51     16.86 o
  -9  13   3       13.11      -14.18     19.11 o
  -7  13   3        2.44       12.74     17.36 o
  -5  13   3      217.91      203.14     18.43 o
  -3  13   3      132.42      106.94     12.31 o
  -1  13   3     1444.95     1436.83     53.09 o
   1  13   3      374.42      352.13     30.00 o
   3  13   3        0.53        0.00     13.88 o
   5  13   3      653.83      631.39     40.69 o
   7  13   3        0.65       15.71     16.64 o
   9  13   3       30.32       35.84     22.02 o
 -12  14   3       71.13       71.63      8.60 o
 -10  14   3        3.41       12.74      6.71 o
  -8  14   3       40.10       51.24      7.19 o
  -6  14   3      361.81      399.95     32.79 o
  -4  14   3      170.91      168.20     18.17 o
  -2  14   3      439.24      368.95     33.37 o
   0  14   3        7.87       -1.76     17.78 o
   2  14   3      509.42      553.42     36.66 o
   4  14   3       47.65       59.49      6.58 o
   6  14   3        0.62        2.24     19.21 o
   8  14   3        6.27       -7.60     21.94 o
 -11  15   3      223.69      240.18     25.31 o
  -9  15   3       31.35       41.74     24.09 o
  -7  15   3        7.25       19.06     19.76 o
  -5  15   3       10.92       21.39      5.88 o
  -3  15   3      524.56      553.22     38.06 o
  -1  15   3       23.22       22.83     16.80 o
   1  15   3        0.13       19.63     15.71 o
   3  15   3        9.03        0.00     16.97 o
   5  15   3       90.21       87.20      8.41 o
   7  15   3       33.46       20.26     24.29 o
 -10  16   3        4.97        2.59     20.33 o
  -8  16   3       42.82       49.82      7.89 o
  -6  16   3        5.90       22.05     19.95 o
  -4  16   3        9.96       25.20     19.24 o
  -2  16   3      161.07      158.00     10.96 o
   0  16   3       15.41       -6.27     23.16 o
   2  16   3        8.16        8.71     20.46 o
   4  16   3       14.65       -7.01     24.64 o
   6  16   3       53.26       35.81     25.31 o
  -9  17   3        3.27       13.25     25.81 o
  -7  17   3       45.61       31.87     21.78 o
  -5  17   3       10.10        6.95     19.24 o
  -3  17   3        5.99       26.95     16.49 o
  -1  17   3        5.22       -8.95     18.47 o
   1  17   3        9.07        2.31     21.20 o
   3  17   3       10.89       31.50     19.82 o
   5  17   3        0.91       -2.61     20.04 o
  -8  18   3        0.24       38.08     20.35 o
  -6  18   3        0.06      -12.79     24.38 o
  -4  18   3       13.22        4.90     24.29 o
  -2  18   3        8.44       12.09     22.79 o
   0  18   3        7.74       34.20     20.15 o
   2  18   3       20.81       -7.60     24.44 o
   4  18   3        2.03       24.18     18.02 o
  -5  19   3       30.46       33.00      9.08 o
  -3  19   3       34.63       41.87      8.45 o
  -1  19   3        5.59        7.84     22.61 o
   1  19   3       18.76       24.03     22.18 o
 -16   0   4        0.41      -23.61     23.61 o
 -14   0   4      135.07      155.65     12.48 o
 -12   0   4      625.48      656.88     35.92 o
 -10   0   4      189.02      208.57     20.09 o
  -8   0   4      479.70      438.55     24.59 o
  -6   0   4     1464.68     1407.08     34.75 o
  -4   0   4        8.89        7.73      2.61 o
  -2   0   4     4758.37     4535.02     53.02 o
   0   0   4       21.46       10.00      9.45 o
   2   0   4     2463.66     2362.12     46.77 o
   4   0   4      616.08      618.99     28.17 o
   6   0   4      756.33      715.76     34.51 o
   8   0   4     1289.68     1214.30     51.24 o
  10   0   4      231.07      235.49     19.78 o
  12   0   4      249.19      267.87     24.12 o
 -17   1   4        0.01       -2.57     23.44 o
 -15   1   4      154.68      145.04     12.92 o
 -13   1   4      178.58      165.35     17.71 o
 -11   1   4     1751.03     1618.28     50.54 o
  -9   1   4      711.14      667.46     31.35 o
  -7   1   4     2310.96     2062.54     44.33 o
  -5   1   4      155.50      114.17      8.98 o
  -3   1   4      122.53      127.68     11.98 o
  -1   1   4     3577.87     3377.07     47.32 o
   1   1   4      164.03      203.23     15.31 o
   3   1   4     1243.12     1159.84     35.86 o
   5   1   4       41.07        6.12     13.66 o
   7   1   4     1769.30     1651.94     52.68 o
   9   1   4        1.42        1.90     15.53 o
  11   1   4      224.57      204.84     20.15 o
 -16   2   4       34.02       30.65     23.94 o
 -14   2   4       11.12       13.57     16.56 o
 -12   2   4      724.55      694.85     38.06 o
 -10   2   4        8.64        2.53     14.25 o
  -8   2   4       35.53        8.95     12.55 o
  -6   2   4     3506.88     3516.19     55.03 o
  -4   2   4      936.38      994.78     27.38 o
  -2   2   4     3959.45     3901.26     51.24 o
   0   2   4      183.82      161.27     13.66 o
   2   2   4     5684.03     5964.77     74.87 o
   4   2   4       36.95       14.36     12.74 o
   6   2   4       18.30       23.20      4.68 o
   8   2   4       21.90       25.88     16.10 o
  10   2   4       52.73       71.54      8.63 o
  12   2   4      239.19      263.66     21.81 o
 -17   3   4       14.85        5.27     23.61 o
 -15   3   4       10.27       28.45     16.23 o
 -13   3   4      519.59      494.60     33.13 o
 -11   3   4        0.01        8.71     15.90 o
  -9   3   4      286.80      252.42     22.29 o
  -7   3   4      569.67      614.81     27.62 o
  -5   3   4     2506.03     2370.40     44.96 o
  -3   3   4      815.48      852.35     26.14 o
  -1   3   4      960.44     1095.25     29.34 o
   1   3   4     3854.61     4358.02     62.04 o
   3   3   4      409.38      462.97     24.62 o
   5   3   4     1499.48     1572.81     47.69 o
   7   3   4       19.45       23.90     16.34 o
   9   3   4        1.83      -14.79     14.79 o
  11   3   4       60.73       72.54      7.56 o
 -16   4   4        9.25       34.22     24.20 o
 -14   4   4       12.07        8.08     18.30 o
 -12   4   4        1.88       -9.93     16.71 o
 -10   4   4       24.94       26.99      5.27 o
  -8   4   4      180.90      197.61     19.61 o
  -6   4   4     4899.25     5130.22     70.54 o
  -4   4   4     2994.05     3036.14     50.50 o
  -2   4   4     1191.33     1292.29     32.96 o
   0   4   4    10086.79    10742.84     95.66 o
   2   4   4       23.71       21.15      3.55 o
   4   4   4      170.69      160.27     12.79 o
   6   4   4      128.32      121.52      9.80 o
  10   4   4        8.35       -4.40     21.98 o
  12   4   4      181.38      209.05     21.83 o
 -17   5   4       13.79        8.17     24.51 o
 -15   5   4      115.04      126.59      9.17 o
 -13   5   4        3.67       16.93     15.62 o
 -11   5   4      545.01      551.39     35.38 o
  -9   5   4      621.92      563.61     31.00 o
  -7   5   4       41.81       28.30      4.27 o
  -5   5   4       33.22       37.58      4.66 o
  -3   5   4      692.79      762.27     26.80 o
  -1   5   4      276.68      213.21     18.15 o
   1   5   4      121.06       83.89      9.91 o
   3   5   4     7922.82     7970.82     97.84 o
   5   5   4      854.05      783.64     38.19 o
   7   5   4     2649.14     2504.88     69.65 o
   9   5   4       23.11       -8.19     20.87 o
  11   5   4       58.30       39.43     23.11 o
 -16   6   4       12.36       17.84     21.78 o
 -14   6   4       16.97       -6.38     19.17 o
 -12   6   4        9.25       10.78      5.42 o
 -10   6   4      134.21      121.73     10.87 o
  -8   6   4       66.06       67.21      7.10 o
  -6   6   4     1555.30     1585.34     42.61 o
  -4   6   4     8667.51     8777.27     93.48 o
  -2   6   4     8265.04     8170.89     88.49 o
   0   6   4       17.80       17.21      3.57 o
   2   6   4     1079.70     1044.32     36.29 o
   4   6   4      349.91      288.08     23.57 o
   6   6   4       65.33       64.66      5.82 o
   8   6   4       26.29       32.61     18.69 o
  10   6   4      393.89      382.91     36.47 o
  12   6   4       24.70      -19.26     21.13 o
 -15   7   4        8.46      -14.42     19.52 o
 -13   7   4      129.02      129.23     11.65 o
 -11   7   4       27.29       32.96      5.88 o
  -9   7   4      242.97      219.76     17.08 o
  -7   7   4        3.71       -8.39     15.18 o
  -5   7   4      967.16      955.24     33.83 o
  -3   7   4     7545.04     7477.66     89.69 o
  -1   7   4     1130.40     1159.78     37.25 o
   1   7   4      507.41      506.65     27.82 o
   3   7   4      488.70      476.72     29.45 o
   5   7   4      291.11      278.26     24.29 o
   7   7   4      251.86      213.71     19.06 o
   9   7   4       14.12       32.63     17.28 o
  11   7   4       65.29       44.05     28.97 o
 -16   8   4        5.38       13.48     22.72 o
 -14   8   4       33.72       51.72      7.82 o
 -12   8   4       25.84       32.68     21.50 o
 -10   8   4      413.62      412.45     29.58 o
  -8   8   4        7.77       22.18     14.66 o
  -6   8   4      673.67      599.58     30.76 o
  -4   8   4      101.19      115.87     11.35 o
  -2   8   4       19.15       16.27     13.16 o
   0   8   4       51.62       54.92      4.77 o
   2   8   4      169.28      202.08     19.89 o
   4   8   4       62.03       74.94      6.64 o
   6   8   4      161.91      193.01     16.95 o
   8   8   4        0.69      -10.37     16.19 o
  10   8   4        7.62       14.73     18.04 o
 -15   9   4        0.00        5.14     24.68 o
 -13   9   4       45.39       34.99     22.50 o
 -11   9   4        1.34        0.00      5.53 o
  -9   9   4       66.89       60.76      6.03 o
  -7   9   4      292.19      257.60     17.86 o
  -5   9   4        1.67       -5.03     14.55 o
  -3   9   4        1.77        0.00     13.44 o
  -1   9   4       22.27       27.80      4.55 o
   1   9   4      120.82      127.51     13.16 o
   3   9   4       27.68       41.24      6.47 o
   5   9   4        2.05      -16.43     16.43 o
   7   9   4       45.23       47.21      8.13 o
   9   9   4        3.02        0.00     20.74 o
  11   9   4       16.45       35.86     20.46 o
 -14  10   4       57.58       59.65      8.52 o
 -12  10   4       45.74       47.58      7.15 o
 -10  10   4        3.45       20.09     16.64 o
  -8  10   4        0.44        6.38     15.47 o
  -6  10   4      107.88      128.12      9.41 o
  -4  10   4       84.79       76.94      7.67 o
  -2  10   4      618.45      659.08     33.53 o
   0  10   4       38.00       23.24     16.34 o
   2  10   4      144.02      168.79     14.70 o
   4  10   4       28.32        3.38     17.71 o
   6  10   4        0.01       11.68     15.82 o
   8  10   4        0.29       18.12     19.50 o
  10  10   4        4.02        7.93     17.75 o
 -15  11   4       58.24       69.86      9.61 o
 -13  11   4       10.40      -24.01     26.53 o
 -11  11   4      106.26      124.37      8.00 o
  -9  11   4      166.85      165.63     15.12 o
  -7  11   4      162.75      181.16     16.90 o
  -5  11   4      260.35      255.95     18.34 o
  -3  11   4      118.45      109.40     11.63 o
  -1  11   4      320.88      328.99     26.84 o
   1  11   4        5.26        4.64     17.95 o
   3  11   4     1092.17     1077.28     46.34 o
   5  11   4       60.69       54.88      5.93 o
   7  11   4       81.98       85.18      8.84 o
   9  11   4        0.19       -2.57     22.46 o
 -14  12   4        3.42      -24.51     24.51 o
 -12  12   4        1.32       14.14     18.26 o
 -10  12   4       66.74       71.35      9.00 o
  -8  12   4      111.53       84.22      6.88 o
  -6  12   4      204.08      209.57     18.39 o
  -4  12   4      309.08      281.02     19.87 o
  -2  12   4     1716.24     1793.69     56.75 o
   0  12   4        1.16        6.49     15.73 o
   2  12   4        3.70      -16.99     16.99 o
   4  12   4        0.74       23.20     18.34 o
   6  12   4      150.02      148.64      9.74 o
   8  12   4       31.46       40.02     22.66 o
 -13  13   4       76.22       56.86     29.45 o
 -11  13   4       15.64        0.00     22.31 o
  -9  13   4      106.08       95.44     10.96 o
  -7  13   4       79.03        7.58     24.83 o
  -5  13   4      253.30      232.73     19.50 o
  -3  13   4        0.99        0.00     16.27 o
  -1  13   4      519.38      574.49     36.79 o
   1  13   4      283.52      260.50     19.37 o
   3  13   4        0.26        9.85     15.86 o
   5  13   4      350.21      446.17     35.94 o
   7  13   4       20.75       37.60      7.47 o
 -12  14   4      132.70      122.10     15.49 o
 -10  14   4       35.01       32.00     21.20 o
  -8  14   4        8.13        8.28      6.40 o
  -6  14   4       43.61       23.03     19.93 o
  -4  14   4        0.20      -16.49     17.10 o
  -2  14   4      394.23      371.89     31.78 o
   0  14   4       76.07       42.83     22.72 o
   2  14   4      243.10      244.12     19.69 o
   4  14   4       44.15       56.05      8.89 o
   6  14   4      305.24      250.59     22.53 o
   8  14   4      158.81      163.78     18.50 o
 -11  15   4       37.38       17.95     24.46 o
  -9  15   4       47.06       50.80      7.28 o
  -7  15   4       29.09       34.22     18.65 o
  -5  15   4        6.52       18.19     19.50 o
  -3  15   4       54.02       54.42      7.25 o
  -1  15   4       32.84       33.74     20.52 o
   1  15   4       30.87       33.05     23.00 o
   3  15   4        0.04        2.20     16.40 o
   5  15   4       24.17       36.29     20.96 o
   7  15   4       58.57       47.51     10.96 o
 -10  16   4        8.98       36.32     25.68 o
  -8  16   4       39.60       47.67      7.36 o
  -6  16   4        7.25        4.47     21.44 o
  -4  16   4       23.31       27.97     21.83 o
  -2  16   4       21.03       36.27     20.13 o
   0  16   4       60.42       68.56      6.91 o
   2  16   4        1.24       13.75     17.75 o
   4  16   4        0.48      -22.22     22.22 o
   6  16   4       12.43        8.13     25.23 o
  -9  17   4        5.33       39.76     26.38 o
  -7  17   4       13.25       12.35     19.00 o
  -5  17   4       13.73      -16.49     22.24 o
  -3  17   4        0.04       20.76     19.98 o
  -1  17   4       29.36       36.88      6.97 o
   1  17   4        1.94       31.20     20.50 o
   3  17   4        0.93       15.25     18.69 o
  -6  18   4        2.05        0.00     20.04 o
  -4  18   4        2.71       -7.52     24.16 o
  -2  18   4        0.01       39.78     21.68 o
   0  18   4        2.33      -10.13     20.89 o
   2  18   4       10.32      -25.34     25.34 o
  -3  19   4       11.86       10.70     25.12 o
  -1  19   4       25.68       16.14     21.85 o
 -17   1   5        0.17      -24.05     24.05 o
 -15   1   5        1.08       -8.37     18.71 o
 -13   1   5        7.45       15.47     18.10 o
 -11   1   5      908.73      851.33     38.41 o
  -9   1   5      404.45      404.26     25.55 o
  -7   1   5     1513.50     1611.24     41.00 o
  -5   1   5     1682.00     1698.19     39.02 o
  -3   1   5        2.36      -10.76     10.76 o
  -1   1   5     2547.79     2639.81     47.88 o
   1   1   5     1063.89     1041.27     33.74 o
   3   1   5     1572.72     1581.31     45.27 o
   5   1   5       22.12       28.28     15.23 o
   7   1   5        0.21        0.00     14.73 o
   9   1   5       16.42       16.88      6.32 o
  11   1   5      203.57      208.55     21.87 o
 -18   2   5       26.64       41.59     23.03 o
 -16   2   5        5.05      -23.51     23.51 o
 -14   2   5      287.43      346.57     31.52 o
 -12   2   5      862.50      866.53     41.06 o
 -10   2   5       46.45       67.62      6.43 o
  -8   2   5     1889.85     1834.78     46.73 o
  -6   2   5        2.58      -11.24     11.24 o
  -4   2   5     1094.74     1047.69     31.11 o
  -2   2   5      144.89      178.79     16.69 o
   0   2   5     4556.72     4557.17     66.23 o
   2   2   5      538.56      511.16     26.42 o
   4   2   5     2304.55     2168.87     56.77 o
   6   2   5     2471.71     2410.31     64.79 o
   8   2   5      416.29      354.57     23.57 o
  10   2   5        1.60        0.00     18.10 o
 -17   3   5        4.86        7.12      7.36 o
 -15   3   5       48.92       49.34      7.84 o
 -13   3   5      679.54      751.07     41.41 o
 -11   3   5      353.20      382.00     29.02 o
  -9   3   5      149.39      132.84     12.94 o
  -7   3   5      149.75      177.13     17.71 o
  -5   3   5     1597.91     1415.27     37.62 o
  -3   3   5      843.38      859.84     29.47 o
  -1   3   5     1241.11     1060.24     32.46 o
   1   3   5        2.92       19.85     10.41 o
   3   3   5     1845.25     1843.51     49.30 o
   5   3   5     3150.23     3074.42     70.54 o
   7   3   5      885.56      909.14     44.48 o
   9   3   5       32.35       25.84     19.74 o
  11   3   5      300.11      325.73     25.34 o
 -16   4   5        0.45      -11.89     24.16 o
 -14   4   5       16.69       16.64      6.36 o
 -12   4   5       85.06       71.78      8.58 o
 -10   4   5      950.82      905.48     39.13 o
  -8   4   5        0.05      -13.46     14.55 o
  -6   4   5      924.03      852.52     31.50 o
  -4   4   5     2286.71     2068.85     45.68 o
  -2   4   5     3726.28     4076.56     62.33 o
   0   4   5      481.15      440.55     23.27 o
   2   4   5      907.58      878.36     35.12 o
   4   4   5       48.44       49.91      7.28 o
   6   4   5       95.43       75.44     12.13 o
   8   4   5      487.24      487.37     35.16 o
  10   4   5        2.40       -9.61     19.78 o
 -17   5   5       16.82       18.54     21.68 o
 -15   5   5        0.30       -8.89     18.32 o
 -13   5   5       17.98      -21.44     21.44 o
 -11   5   5        0.03        9.08      4.97 o
  -9   5   5      707.80      635.90     32.33 o
  -7   5   5     1109.95     1026.63     36.14 o
  -5   5   5     2984.24     2980.02     56.40 o
  -3   5   5      910.26      880.95     31.78 o
  -1   5   5      287.35      241.85     18.50 o
   1   5   5        3.43       19.78     10.06 o
   3   5   5      302.22      314.70     23.85 o
   5   5   5      226.38      210.33     16.71 o
   7   5   5        4.13       -9.35     16.60 o
   9   5   5        3.65       11.20     18.06 o
  11   5   5        5.14      -10.67     23.88 o
 -16   6   5        3.46       -7.45     25.47 o
 -14   6   5        1.21      -20.78     20.78 o
 -12   6   5      121.20      125.94     12.70 o
 -10   6   5      231.16      228.39     17.51 o
  -8   6   5       13.66       -2.51     14.23 o
  -6   6   5      170.61      180.25     13.90 o
  -4   6   5     2114.25     2138.26     49.52 o
  -2   6   5       84.42       83.61     10.94 o
   0   6   5       72.10       73.57      6.19 o
   2   6   5      186.97      141.38     14.07 o
   4   6   5       80.68       83.48      5.90 o
   6   6   5        7.86        3.53     16.36 o
   8   6   5       73.72       62.63      9.54 o
  10   6   5        0.78       35.07     17.71 o
 -17   7   5       38.88       52.65     26.45 o
 -15   7   5       12.78       -4.71     21.26 o
 -13   7   5       47.94       36.86      6.67 o
 -11   7   5      107.16       41.87     21.76 o
  -9   7   5      516.21      529.50     33.31 o
  -7   7   5      132.32      157.16     14.29 o
  -5   7   5       57.78       81.61      6.14 o
  -3   7   5     2781.72     2858.99     59.06 o
  -1   7   5        0.06       -4.53     13.09 o
   1   7   5      793.94      820.85     35.88 o
   3   7   5       60.60       76.18      6.69 o
   5   7   5       23.52       28.69     15.92 o
   7   7   5       11.60      -15.99     15.99 o
   9   7   5      147.38      196.45     18.50 o
 -16   8   5       69.80       50.00     28.23 o
 -14   8   5       32.89       48.73      7.10 o
 -12   8   5        2.11       30.46     17.23 o
 -10   8   5      876.57      879.30     44.77 o
  -8   8   5        4.73       18.41     15.95 o
  -6   8   5      272.79      281.52     24.66 o
  -4   8   5      658.79      674.02     31.89 o
  -2   8   5      152.96      154.11     13.01 o
   0   8   5      262.47      276.32     23.59 o
   2   8   5     1036.24     1027.85     41.74 o
   4   8   5      205.04      201.66     17.84 o
   6   8   5        2.82       26.84     15.82 o
   8   8   5       40.27       39.08      7.47 o
  10   8   5        7.37        0.00     17.19 o
 -15   9   5       20.16        5.08     25.16 o
 -13   9   5      178.93      171.86     13.88 o
 -11   9   5        0.66       22.44     15.18 o
  -9   9   5      167.38      166.68     17.28 o
  -7   9   5       53.66       21.72     17.54 o
  -5   9   5     1052.53     1095.25     41.37 o
  -3   9   5      764.98      792.35     34.99 o
  -1   9   5     1304.50     1378.32     46.79 o
   1   9   5      244.78      231.11     17.23 o
   3   9   5      132.55      128.53     12.24 o
   5   9   5       60.01       58.06      7.62 o
   7   9   5      222.19      269.06     20.48 o
   9   9   5       18.18       32.96     21.65 o
 -14  10   5        2.78      -19.63     23.00 o
 -12  10   5        7.93      -19.06     19.76 o
 -10  10   5       19.10       12.92     19.28 o
  -8  10   5        0.13       -9.82     17.01 o
  -6  10   5      398.78      382.78     30.35 o
  -4  10   5     1393.12     1366.73     48.19 o
  -2  10   5     1368.56     1349.78     47.84 o
   0  10   5      429.25      444.06     30.37 o
   2  10   5       48.84       29.63     18.91 o
   4  10   5        0.88        0.00     17.01 o
   6  10   5       31.00        4.27     16.80 o
   8  10   5       32.21       24.70     21.52 o
 -15  11   5       56.35        8.26     32.68 o
 -13  11   5        0.86        4.77     20.56 o
 -11  11   5       94.78       85.66      9.50 o
  -9  11   5       35.41       25.90     18.87 o
  -7  11   5       30.50       15.10     18.60 o
  -5  11   5      280.47      270.46     19.67 o
  -3  11   5      636.90      658.27     37.73 o
  -1  11   5       70.54       63.02      6.03 o
   1  11   5       29.22       31.83      5.21 o
   3  11   5      572.40      544.99     37.54 o
   5  11   5        3.43       12.61     19.26 o
   7  11   5      177.89      197.26     17.89 o
   9  11   5       31.45       27.69     25.07 o
 -14  12   5       17.93       21.48     25.75 o
 -12  12   5       12.90       18.84     21.07 o
 -10  12   5        0.01       12.53     19.80 o
  -8  12   5        5.30        3.77     17.47 o
  -6  12   5      150.64      144.93     13.42 o
  -4  12   5      829.04      803.53     41.87 o
  -2  12   5       32.79       35.27     21.17 o
   0  12   5       72.85       61.87      8.04 o
   2  12   5      106.39       91.74      9.28 o
   4  12   5      350.11      339.91     33.70 o
   6  12   5       18.69       33.18     24.16 o
   8  12   5        4.82      -13.51     24.90 o
 -13  13   5       20.29       29.10     24.97 o
 -11  13   5        0.56      -11.74     23.83 o
  -9  13   5       67.56       75.40      7.34 o
  -7  13   5       31.12       35.01     18.45 o
  -5  13   5       43.61      -18.43     20.85 o
  -3  13   5        4.24       10.85     16.58 o
  -1  13   5       63.29       62.46      8.69 o
   1  13   5       67.05       52.02      7.04 o
   3  13   5       14.61       14.86     18.15 o
   5  13   5      194.13      224.21     21.37 o
   7  13   5       10.71       15.97     20.61 o
 -12  14   5        7.96       -7.89     22.79 o
 -10  14   5        7.20        0.00     20.91 o
  -8  14   5       65.58       26.01     20.56 o
  -6  14   5        2.68      -17.60     17.60 o
  -4  14   5        8.53        0.00     19.87 o
  -2  14   5       46.19        3.94     20.06 o
   0  14   5       25.52       28.54     16.80 o
   2  14   5      112.44      125.31     10.65 o
   4  14   5      127.70      137.00     12.98 o
   6  14   5       73.56       44.96     24.97 o
 -11  15   5        2.77       -2.64     22.29 o
  -9  15   5       22.92       21.74     23.29 o
  -7  15   5       53.98       62.48      7.73 o
  -5  15   5      104.58      107.49      8.39 o
  -3  15   5       26.31       33.88     19.87 o
  -1  15   5      186.79      188.00     15.79 o
   1  15   5       55.71       36.08     22.55 o
   3  15   5       42.50       32.33      7.76 o
   5  15   5       13.16      -10.63     24.64 o
 -10  16   5        3.77       -8.06     20.28 o
  -8  16   5       30.39       27.38     27.17 o
  -6  16   5        7.73       14.14     20.83 o
  -4  16   5        5.34       -9.17     19.72 o
  -2  16   5       23.10       13.77     22.48 o
   0  16   5       20.69        7.08     23.51 o
   2  16   5       12.57      -22.90     22.90 o
   4  16   5      167.33      173.23     16.58 o
  -9  17   5       21.50        2.74     25.38 o
  -7  17   5       68.41       60.45      8.89 o
  -5  17   5        3.91      -20.26     20.26 o
  -3  17   5       11.37       24.62     20.59 o
  -1  17   5        1.08        4.99     22.33 o
   1  17   5       20.54       25.38      8.19 o
   3  17   5       12.41       19.32     22.61 o
  -6  18   5       48.68       48.93     10.81 o
  -4  18   5       26.80       13.27     28.21 o
  -2  18   5       30.67       23.90     23.00 o
   0  18   5        2.57        5.45     20.37 o
 -18   0   6        5.32       16.38     24.12 o
 -16   0   6       53.19       51.15      7.52 o
 -14   0   6     1836.46     2024.98     66.70 o
 -12   0   6      773.03      860.08     41.83 o
 -10   0   6      101.29       94.50      9.08 o
  -8   0   6     1640.98     1665.31     46.07 o
  -6   0   6      812.76      857.69     32.63 o
  -4   0   6     1492.00     1483.06     38.67 o
  -2   0   6     1442.41     1568.96     41.06 o
   0   0   6      177.72      193.67     18.65 o
   2   0   6       22.00       24.68     13.29 o
   4   0   6     9281.71     9136.76    120.60 o
   6   0   6      301.59      346.94     28.17 o
   8   0   6      617.67      578.84     39.74 o
  10   0   6      159.99      202.38     18.34 o
 -17   1   6       12.43        2.51     19.58 o
 -13   1   6       92.12       75.96     10.15 o
 -11   1   6      190.85      178.50     15.64 o
  -9   1   6     1382.61     1375.38     43.83 o
  -7   1   6      215.19      194.28     14.77 o
  -5   1   6     2566.53     2621.47     51.76 o
  -3   1   6     1124.83     1144.68     34.57 o
  -1   1   6     4799.87     5230.08     74.55 o
   1   1   6     1227.53     1203.32     40.32 o
   3   1   6        2.66       -8.15     13.29 o
   5   1   6        0.14      -16.73     16.73 o
   7   1   6      231.87      285.40     28.19 o
   9   1   6      289.84      270.31     24.05 o
 -18   2   6       24.57       41.26     23.83 o
 -16   2   6        0.07        6.93     21.57 o
 -14   2   6       42.82       46.10      6.54 o
 -12   2   6       69.38       60.41      7.91 o
 -10   2   6        2.79        6.69     14.20 o
  -8   2   6     1312.96     1359.96     42.74 o
  -6   2   6     1142.30     1138.10     36.75 o
  -4   2   6       14.29       12.11     10.74 o
  -2   2   6      115.49      158.99     12.00 o
   0   2   6     1264.90     1208.73     38.80 o
   2   2   6     1857.87     1877.56     51.28 o
   4   2   6      228.16      230.33     22.87 o
   6   2   6      262.26      283.33     20.46 o
   8   2   6      123.94      114.76     11.22 o
  10   2   6       85.42       88.18      8.76 o
 -17   3   6        3.16      -22.96     23.79 o
 -15   3   6        7.31        6.43     22.55 o
 -13   3   6      285.22      280.54     27.03 o
 -11   3   6        0.82       -8.95     16.75 o
  -9   3   6       14.79       12.57     14.33 o
  -7   3   6      165.07      168.57     12.79 o
  -5   3   6      361.65      366.55     23.27 o
  -3   3   6      127.92      166.91     16.06 o
  -1   3   6       79.41       93.20      6.56 o
   1   3   6       82.85       70.17      6.17 o
   3   3   6       37.00       24.40      5.69 o
   5   3   6      228.09      194.76     17.04 o
   7   3   6       62.11       82.48      9.32 o
   9   3   6       89.80      100.93     10.24 o
 -16   4   6        0.66        4.75     22.02 o
 -14   4   6       31.75       13.96     21.39 o
 -12   4   6        6.22       13.38     15.51 o
 -10   4   6       37.93       36.25      5.99 o
  -8   4   6       40.07       42.20      7.28 o
  -6   4   6       26.60       20.37     13.68 o
  -4   4   6     1041.64     1154.46     35.75 o
  -2   4   6      168.27      141.32     12.26 o
   0   4   6      581.40      624.07     29.08 o
   2   4   6        2.00      -14.77     14.77 o
   4   4   6     1249.21     1320.90     49.21 o
   6   4   6       54.63       54.42      8.15 o
   8   4   6        0.92        2.24     17.47 o
  10   4   6        0.26       15.95     18.41 o
 -17   5   6        0.49       23.72     20.91 o
 -15   5   6        5.11        7.91      6.97 o
 -13   5   6       54.03       58.14      8.43 o
 -11   5   6      157.70      137.29     12.96 o
  -9   5   6      203.22      217.87     16.71 o
  -7   5   6        0.23       11.87     12.22 o
  -5   5   6     1738.66     1742.28     46.66 o
  -3   5   6       25.98       38.19      4.20 o
  -1   5   6      786.71      820.54     32.79 o
   1   5   6       33.71       20.61     15.66 o
   3   5   6      415.58      435.80     29.91 o
   5   5   6      222.74      214.86     18.19 o
   7   5   6       45.33       20.98     17.56 o
   9   5   6       70.65       76.57      7.95 o
 -16   6   6       54.07       39.71     26.97 o
 -14   6   6       91.44      140.90     12.66 o
 -12   6   6      158.22      176.59     17.34 o
 -10   6   6      585.83      600.74     35.55 o
  -8   6   6      618.53      661.60     33.18 o
  -6   6   6        0.29       10.81     14.25 o
  -4   6   6       66.05       73.07      5.01 o
  -2   6   6      627.08      644.11     31.54 o
   0   6   6     2736.74     2801.47     62.83 o
   2   6   6       14.19       27.54     16.34 o
   4   6   6      398.82      453.95     30.61 o
   6   6   6       56.01       61.56      6.10 o
   8   6   6      433.01      436.13     28.86 o
  10   6   6       10.10      -16.56     22.44 o
 -17   7   6        0.19      -29.61     29.61 o
 -15   7   6       29.07       41.33      7.65 o
 -13   7   6       61.34       72.48      7.28 o
 -11   7   6       13.55       32.68     18.43 o
  -9   7   6       65.26       80.25      6.06 o
  -7   7   6      106.83      122.78     13.35 o
  -5   7   6     2147.63     2043.71     53.68 o
  -3   7   6      235.81      256.28     22.92 o
  -1   7   6      586.44      506.52     29.80 o
   1   7   6      378.77      392.28     27.97 o
   3   7   6      220.04      242.77     17.28 o
   5   7   6       42.64       24.70     19.85 o
   7   7   6      171.99      138.88     15.45 o
   9   7   6       68.39       83.65     11.22 o
 -16   8   6        5.77       26.29     22.00 o
 -14   8   6       28.09       27.80      7.58 o
 -12   8   6        5.77       12.40      5.71 o
 -10   8   6       70.67       69.52      7.28 o
  -8   8   6       68.59       85.13      9.11 o
  -6   8   6     1655.32     1553.47     51.02 o
  -4   8   6       52.17       10.57     17.51 o
  -2   8   6      462.21      477.61     30.24 o
   0   8   6      279.36      300.24     26.38 o
   2   8   6       10.60       -6.45     16.43 o
   4   8   6       36.69       31.33     16.16 o
   6   8   6       44.41       30.41      7.21 o
   8   8   6        0.16      -27.88     27.88 o
 -15   9   6       25.36       37.30      7.34 o
 -13   9   6       20.91      -17.45     21.81 o
 -11   9   6        0.02      -18.19     18.19 o
  -9   9   6      208.72      160.14     12.35 o
  -7   9   6       93.02      106.57      6.62 o
  -5   9   6     2329.62     2387.65     62.28 o
  -3   9   6     1671.76     1662.74     53.79 o
  -1   9   6        7.61       -5.95     17.58 o
   1   9   6      619.01      505.82     33.40 o
   3   9   6      256.08      253.90     18.15 o
   5   9   6        0.02       14.53     15.38 o
   7   9   6       43.54       19.19     20.63 o
   9   9   6       74.48       65.51      8.98 o
 -14  10   6       12.57       24.46     20.46 o
 -12  10   6      100.56       42.68     27.32 o
 -10  10   6      155.29      163.89     13.88 o
  -8  10   6       42.87       46.38      6.14 o
  -6  10   6       14.63       17.38     16.80 o
  -4  10   6     2507.84     2387.52     65.20 o
  -2  10   6      103.62       96.27      6.69 o
   0  10   6      559.17      560.28     35.01 o
   2  10   6        8.15      -10.91     17.28 o
   4  10   6       10.27        4.10     18.32 o
   6  10   6       39.69       37.47     19.58 o
   8  10   6      134.61      149.29     13.40 o
 -15  11   6        7.70       21.98     20.54 o
 -13  11   6       19.37      -12.03     27.73 o
 -11  11   6       17.42       -6.38     19.13 o
  -9  11   6      200.59      253.71     20.80 o
  -7  11   6       51.80       61.50      6.67 o
  -5  11   6      199.77      217.67     18.82 o
  -3  11   6       17.10       11.81      5.51 o
  -1  11   6        5.65        8.60     16.77 o
   1  11   6      270.40      279.96     19.67 o
   3  11   6        0.20       -8.17     16.84 o
   5  11   6       14.34       32.22     19.80 o
   7  11   6       53.66       49.82     28.12 o
 -14  12   6        6.47       -5.38     22.50 o
 -12  12   6        0.12      -14.29     21.02 o
 -10  12   6        3.59       29.87     19.08 o
  -8  12   6       14.36       29.26     17.56 o
  -6  12   6       52.99       56.90      6.69 o
  -4  12   6      437.85      432.86     36.23 o
  -2  12   6       59.68       34.42     19.93 o
   0  12   6        0.79       13.70      5.40 o
   2  12   6       18.35       22.70     17.38 o
   4  12   6      185.76      184.73     10.46 o
   6  12   6       32.08       36.05     23.90 o
 -13  13   6        1.70        7.97     23.03 o
 -11  13   6        0.80        0.00     21.85 o
  -9  13   6       78.87       84.13      7.93 o
  -7  13   6       34.60       31.54      6.30 o
  -5  13   6       25.15        9.72     21.17 o
  -3  13   6      148.28      156.96     13.99 o
  -1  13   6      174.49      191.71     19.19 o
   1  13   6        6.15      -10.57     19.45 o
   3  13   6      124.15      115.87     15.86 o
   5  13   6       15.72       38.36     24.66 o
 -12  14   6        6.80       13.29     26.69 o
 -10  14   6        4.67        9.65     20.19 o
  -8  14   6        2.63      -21.65     21.65 o
  -6  14   6        4.62        2.11     20.24 o
  -4  14   6       25.96       20.76     21.37 o
  -2  14   6      141.65      186.65     18.47 o
   0  14   6      104.94      118.12      9.00 o
   2  14   6       48.25       47.40      7.69 o
   4  14   6        0.40       23.09     20.37 o
 -11  15   6       13.80       21.44     24.86 o
  -9  15   6       18.66       19.76     22.09 o
  -7  15   6       16.09      -18.60     24.62 o
  -5  15   6        3.52      -13.48     20.59 o
  -3  15   6        3.01       22.35     20.96 o
  -1  15   6       22.42        2.29     25.20 o
   1  15   6        0.00        0.00     20.48 o
   3  15   6      199.08      182.01     16.14 o
 -10  16   6        2.17      -21.85     24.73 o
  -8  16   6       22.55       25.55     23.96 o
  -6  16   6       33.28       -7.32     24.31 o
  -4  16   6       10.08       33.57     22.24 o
  -2  16   6        3.37      -23.83     23.83 o
   0  16   6        0.03       -2.51     19.26 o
   2  16   6        4.96       15.97     20.63 o
  -7  17   6        0.44       -5.34     22.31 o
  -5  17   6       14.05       12.94     24.42 o
  -3  17   6       35.88       31.50      8.00 o
  -1  17   6       11.27       31.57     21.37 o
   1  17   6       11.13        8.26     26.53 o
  -6  18   6        0.93       -8.41     25.20 o
  -4  18   6       55.13       53.61      8.43 o
  -2  18   6        0.10      -22.22     25.16 o
 -17   1   7        4.08       24.66     19.74 o
 -15   1   7      379.33      391.25     35.07 o
 -13   1   7      166.31      179.81     18.12 o
 -11   1   7      660.58      637.55     35.01 o
  -9   1   7      248.07      250.52     21.15 o
  -7   1   7      725.74      707.63     32.31 o
  -5   1   7       18.05       26.66     14.36 o
  -3   1   7     2941.57     3092.85     60.28 o
  -1   1   7        0.18       -3.51     13.25 o
   1   1   7      281.16      254.84     22.77 o
   3   1   7     4225.92     4083.68     84.61 o
   5   1   7        2.02      -17.32     17.32 o
   7   1   7        6.21       13.05      6.40 o
   9   1   7        2.12       26.23     18.91 o
 -18   2   7        4.86       21.55     17.86 o
 -16   2   7       70.22       69.23      7.95 o
 -14   2   7      312.77      310.19     22.72 o
 -12   2   7      330.40      332.41     29.06 o
 -10   2   7       45.89       44.68      5.62 o
  -8   2   7      505.81      498.85     27.86 o
  -6   2   7       11.43       11.11     13.51 o
  -4   2   7     1202.70     1161.63     38.21 o
  -2   2   7      407.55      434.58     25.71 o
   0   2   7     2578.76     2612.88     60.28 o
   2   2   7      763.84      788.26     37.51 o
   4   2   7       47.24       45.25      6.49 o
   6   2   7       35.44       22.18     20.26 o
   8   2   7      372.31      318.56     25.55 o
 -17   3   7       38.11       36.49      7.80 o
 -15   3   7        8.13       23.35     22.57 o
 -13   3   7      392.54      438.70     33.72 o
 -11   3   7        0.49      -16.77     16.77 o
  -9   3   7       17.48        1.33     14.23 o
  -7   3   7      260.64      243.64     16.84 o
  -5   3   7      262.04      226.95     21.37 o
  -3   3   7     1469.21     1526.81     44.70 o
  -1   3   7      720.31      738.09     33.98 o
   1   3   7      300.34      332.54     25.49 o
   3   3   7      147.63      130.90     15.31 o
   5   3   7      699.92      650.01     40.30 o
   7   3   7       25.31       17.75     15.71 o
   9   3   7      139.56      112.58     13.66 o
 -16   4   7       16.28       30.48     20.85 o
 -14   4   7       47.01       45.14      6.97 o
 -12   4   7       37.08       52.15      8.71 o
 -10   4   7       55.23       54.05      7.54 o
  -8   4   7      413.48      396.98     27.23 o
  -6   4   7      127.09      131.04     11.50 o
  -4   4   7      465.59      405.07     25.88 o
  -2   4   7       83.28       99.14      7.65 o
   0   4   7      359.49      351.95     25.64 o
   2   4   7       54.47       53.11      5.47 o
   4   4   7      489.63      442.06     34.01 o
   6   4   7      150.74      157.50     13.20 o
   8   4   7      136.27      142.62     13.22 o
 -17   5   7        1.42       -7.78     24.99 o
 -15   5   7        3.03       22.09     18.47 o
 -13   5   7       66.46       60.30      6.54 o
 -11   5   7       66.79       58.84      6.40 o
  -9   5   7      358.13      295.12     28.17 o
  -7   5   7        0.41      -14.29     14.29 o
  -5   5   7      166.67      139.99     14.40 o
  -3   5   7        1.80       15.95     14.77 o
  -1   5   7        3.97        2.61     14.49 o
   1   5   7      184.41      177.39     15.99 o
   3   5   7       14.42       28.65     15.90 o
   5   5   7      156.66      118.86     12.05 o
   7   5   7        2.74       -4.62     17.54 o
   9   5   7       49.18       44.40      8.30 o
 -16   6   7       29.42        4.90     25.68 o
 -14   6   7       62.61       49.17      7.30 o
 -12   6   7       15.19        0.00     16.53 o
 -10   6   7        0.09       20.46     14.51 o
  -8   6   7      101.49       93.91      8.63 o
  -6   6   7      157.83      125.41     13.01 o
  -4   6   7      345.28      360.67     25.84 o
  -2   6   7      132.72      130.82     10.78 o
   0   6   7        5.49        7.21     14.94 o
   2   6   7       10.91       -4.88     17.17 o
   4   6   7        2.79       -5.62     15.60 o
   6   6   7       32.62       13.11     24.53 o
   8   6   7        4.64       15.31     21.65 o
 -17   7   7       15.99       46.12     26.45 o
 -15   7   7        9.42       21.00     21.78 o
 -13   7   7        9.13       -2.00     19.00 o
 -11   7   7       16.00        8.76     19.13 o
  -9   7   7      173.63      190.49     16.58 o
  -7   7   7      337.07      349.97     27.88 o
  -5   7   7     1185.32     1062.09     42.94 o
  -3   7   7        0.18       -2.74     14.49 o
  -1   7   7        0.02      -13.05     15.69 o
   1   7   7      105.30      108.47     10.00 o
   3   7   7      117.58      115.76     10.87 o
   5   7   7        0.09        7.91      5.79 o
   7   7   7       39.22       43.72      7.71 o
 -16   8   7       61.85       59.95      9.19 o
 -14   8   7        3.11      -13.46     26.38 o
 -12   8   7      244.30      240.59     20.89 o
 -10   8   7       28.05       15.84      7.28 o
  -8   8   7       46.81       69.91      7.73 o
  -6   8   7     4383.30     4020.92     82.28 o
  -4   8   7        2.93       19.91      5.12 o
  -2   8   7      203.84      208.98     15.66 o
   0   8   7       10.11       24.03     17.32 o
   2   8   7      806.11      664.87     40.06 o
   4   8   7       22.64       12.16     21.63 o
   6   8   7      327.70      328.84     24.57 o
   8   8   7       25.94      -13.48     23.96 o
 -15   9   7        7.18       20.00     22.37 o
 -13   9   7      122.11      152.82     19.34 o
 -11   9   7       32.26      -21.52     21.52 o
  -9   9   7        2.01        3.46     15.49 o
  -7   9   7      854.47      840.17     41.80 o
  -5   9   7       50.68       72.17      6.56 o
  -3   9   7       48.53       59.76      9.96 o
  -1   9   7      334.68      371.84     31.20 o
   1   9   7        3.36       35.01      5.29 o
   3   9   7       28.88       34.40      5.95 o
   5   9   7      175.65      188.83     19.74 o
   7   9   7       95.82       33.72     29.93 o
 -14  10   7        3.58       -4.86     22.83 o
 -12  10   7        3.46        4.29     16.90 o
 -10  10   7       97.12       85.79      6.97 o
  -8  10   7      233.58      306.86     29.30 o
  -6  10   7      416.95      374.07     30.98 o
  -4  10   7     1179.09     1157.77     48.73 o
  -2  10   7       84.10       86.94      9.54 o
   0  10   7      211.95      182.64     18.67 o
   2  10   7        1.35        0.00     16.77 o
   4  10   7      119.91      127.51     12.98 o
   6  10   7        3.32       17.65     22.39 o
 -15  11   7        0.09        2.70     21.13 o
 -13  11   7        0.61      -11.96     21.26 o
 -11  11   7      242.01      212.86     20.83 o
  -9  11   7       16.71       -3.90     19.48 o
  -7  11   7      175.62      148.55     16.88 o
  -5  11   7      158.24      136.26     11.46 o
  -3  11   7        1.31       15.95     16.53 o
  -1  11   7        0.52       14.79     15.25 o
   1  11   7      117.99      122.87     13.31 o
   3  11   7       65.03       17.60     23.07 o
   5  11   7       20.45       22.22     22.22 o
 -14  12   7        9.16       31.94     22.57 o
 -12  12   7        1.43       38.06     19.91 o
 -10  12   7       21.62       26.62      7.01 o
  -8  12   7        6.63        0.00     19.61 o
  -6  12   7       17.44        5.73     19.00 o
  -4  12   7       12.53        7.54     15.77 o
  -2  12   7       13.77       34.68     18.89 o
   0  12   7      128.71      106.88      7.01 o
   2  12   7        0.55       -8.84     19.02 o
   4  12   7        8.09       12.24     16.77 o
 -13  13   7       26.22       34.92      8.58 o
 -11  13   7        4.28      -16.73     23.31 o
  -9  13   7        0.39       22.05     21.37 o
  -7  13   7        0.06        0.00     16.90 o
  -5  13   7        7.76       26.29     21.70 o
  -3  13   7       42.34       47.12      6.49 o
  -1  13   7        2.39      -12.64     18.60 o
   1  13   7       23.97        6.73     22.35 o
   3  13   7        0.09        2.46     20.94 o
   5  13   7        0.01      -16.29     25.77 o
 -12  14   7       10.86       23.66      8.00 o
 -10  14   7        1.97      -15.03     21.26 o
  -8  14   7        0.41       11.72     22.13 o
  -6  14   7        4.00        2.24     19.26 o
  -4  14   7        3.45      -22.29     23.38 o
  -2  14   7        4.61       15.90     20.94 o
   0  14   7       15.54       30.43      7.19 o
   2  14   7       31.72       15.34     23.44 o
   4  14   7        7.29      -11.20     23.07 o
 -11  15   7        2.18       35.92     22.61 o
  -9  15   7       11.06       43.72     23.44 o
  -7  15   7       90.91       89.21      9.37 o
  -5  15   7       17.11      -19.11     24.59 o
  -3  15   7       81.23       92.32     11.00 o
  -1  15   7        8.50        6.32      7.25 o
   1  15   7      119.28      125.28     10.04 o
   3  15   7       28.26      -16.93     24.92 o
 -10  16   7        0.83        0.00     23.96 o
  -8  16   7        3.55       21.33     27.21 o
  -6  16   7       41.98       33.20      8.39 o
  -4  16   7       24.37       33.18     23.53 o
  -2  16   7        2.26      -23.35     24.20 o
   0  16   7       22.24       43.22     26.19 o
  -7  17   7       57.63       19.52     28.30 o
  -5  17   7       34.96      -19.11     29.78 o
  -3  17   7       10.38       38.34     23.57 o
  -1  17   7       96.83      100.36     10.33 o
 -18   0   8        2.76       24.49     21.59 o
 -16   0   8        0.06      -13.94     22.77 o
 -14   0   8       98.58       93.06      7.58 o
 -12   0   8      178.69      182.60     19.24 o
 -10   0   8        0.19       -8.95     17.89 o
  -8   0   8      623.66      601.67     33.61 o
  -6   0   8      342.01      398.20     26.86 o
  -4   0   8     3776.89     3837.97     73.52 o
  -2   0   8      125.53      122.67     13.57 o
   0   0   8       10.75       17.62     17.97 o
   2   0   8       87.64       73.33      9.30 o
   4   0   8        2.95        7.78     16.97 o
   6   0   8      246.57      233.47     20.35 o
   8   0   8      273.09      316.07     25.62 o
 -17   1   8       44.39       45.07      8.15 o
 -15   1   8       29.05       29.89      7.25 o
 -13   1   8       53.38       38.71     20.94 o
 -11   1   8        5.45        4.64      5.23 o
  -9   1   8        4.14        5.23      5.01 o
  -7   1   8      360.78      382.65     26.03 o
  -5   1   8      130.66      135.48     13.75 o
  -3   1   8      155.88      173.19     13.83 o
  -1   1   8       16.99      -11.15     17.30 o
   1   1   8     3018.21     3036.05     73.31 o
   3   1   8       19.94       19.91     16.49 o
   5   1   8      336.18      369.25     31.94 o
   7   1   8        8.42       37.06     19.61 o
 -18   2   8        5.62       19.19     21.41 o
 -16   2   8       13.01        2.35     22.37 o
 -14   2   8       55.25       46.14     23.99 o
 -12   2   8       61.30       53.94      6.36 o
 -10   2   8      339.78      364.79     30.15 o
  -8   2   8      274.10      293.24     24.75 o
  -6   2   8       17.94        6.43     17.47 o
  -4   2   8       25.20       16.64     16.64 o
  -2   2   8      203.18      228.83     15.90 o
   0   2   8      227.21      222.95     16.51 o
   2   2   8       48.67       53.00      5.73 o
   4   2   8      719.21      702.71     42.44 o
   6   2   8       15.52       32.18     17.21 o
   8   2   8        0.14      -16.12     23.75 o
 -17   3   8        2.90      -23.61     23.61 o
 -15   3   8       16.81       28.54     20.24 o
 -13   3   8       11.72       11.33     19.06 o
 -11   3   8        4.69       -9.85     16.08 o
  -9   3   8      686.69      719.48     36.84 o
  -7   3   8       29.49       51.11      5.42 o
  -5   3   8       37.65       22.16     15.90 o
  -3   3   8      234.17      273.81     23.18 o
  -1   3   8      115.01      105.57      9.98 o
   1   3   8       40.19       39.78      6.27 o
   3   3   8      342.09      326.16     29.19 o
   5   3   8       28.42       21.22      7.56 o
   7   3   8        0.01      -23.70     23.70 o
 -16   4   8      125.60      104.76     11.44 o
 -14   4   8        5.88        0.00     20.30 o
 -12   4   8        2.94      -18.47     18.47 o
 -10   4   8       45.04       68.03      9.02 o
  -8   4   8      980.05     1042.75     42.33 o
  -6   4   8      141.27      173.62     15.10 o
  -4   4   8       69.30       85.61     10.39 o
  -2   4   8      422.72      444.67     28.30 o
   0   4   8      450.93      485.10     31.94 o
   2   4   8        0.21        7.06     14.12 o
   4   4   8        0.23       20.33     14.66 o
   6   4   8        1.08      -16.86     22.72 o
   8   4   8        0.42      -22.94     22.94 o
 -17   5   8       32.99        5.40     25.86 o
 -15   5   8      221.58      219.61     22.68 o
 -13   5   8       17.74       -8.04     19.91 o
 -11   5   8      306.88      322.78     20.94 o
  -9   5   8       32.21       36.36     18.50 o
  -7   5   8        5.51       16.14     15.60 o
  -5   5   8      309.69      319.15     27.56 o
  -3   5   8        0.93      -17.36     17.36 o
  -1   5   8        3.54       -1.57     17.89 o
   1   5   8      532.09      569.82     35.51 o
   3   5   8        0.23      -19.87     19.87 o
   5   5   8      170.75      196.19     20.65 o
   7   5   8        3.15        5.29     24.53 o
 -16   6   8       14.56       20.50     22.92 o
 -14   6   8       12.47       -8.89     25.71 o
 -12   6   8        1.73        3.88     18.63 o
 -10   6   8        0.05        8.63     15.73 o
  -8   6   8      572.68      559.00     34.59 o
  -6   6   8      154.58      172.69     17.38 o
  -4   6   8     2329.39     2354.73     62.89 o
  -2   6   8       47.54       60.61      7.25 o
   0   6   8        1.64       20.46     15.62 o
   2   6   8      272.80      349.67     30.87 o
   4   6   8       40.13       17.45     22.87 o
   6   6   8       77.28       75.75      7.76 o
 -17   7   8        8.93       16.93     21.87 o
 -15   7   8        0.52      -22.74     22.74 o
 -13   7   8      155.84      167.26     13.83 o
 -11   7   8        0.05      -19.00     19.37 o
  -9   7   8        0.12       -8.58     15.84 o
  -7   7   8       13.38        3.22     18.60 o
  -5   7   8      993.60     1099.39     46.03 o
  -3   7   8      496.55      535.25     34.53 o
  -1   7   8      406.82      321.43     28.71 o
   1   7   8      165.21      186.28     17.78 o
   3   7   8        6.78       16.88     17.41 o
   5   7   8      590.64      670.29     47.01 o
   7   7   8        4.87       11.09     21.11 o
 -16   8   8        4.52      -10.85     20.28 o
 -14   8   8        7.28      -11.85     22.63 o
 -12   8   8       81.21       56.38      7.12 o
 -10   8   8       27.22       26.38     19.76 o
  -8   8   8        1.36       12.18     18.17 o
  -6   8   8      126.37      121.45     12.92 o
  -4   8   8        1.47        3.31     15.38 o
  -2   8   8      257.32      225.25     19.32 o
   0   8   8      226.81      229.07     17.82 o
   2   8   8      126.01      138.40     14.55 o
   4   8   8       23.57       14.01     18.95 o
   6   8   8      107.09      116.94      9.56 o
 -15   9   8        0.15        5.25     21.65 o
 -13   9   8       81.60       79.71      8.63 o
 -11   9   8        2.16       -1.24      5.86 o
  -9   9   8      139.25      112.02     11.24 o
  -7   9   8       68.22       56.73      6.47 o
  -5   9   8      382.55      383.13     31.63 o
  -3   9   8       87.47      103.26     10.94 o
  -1   9   8       64.38       56.62      6.21 o
   1   9   8       42.69       55.75      6.43 o
   3   9   8       35.79      -18.28     25.44 o
   5   9   8      134.71      183.36     17.84 o
 -14  10   8        1.56      -15.40     22.66 o
 -12  10   8       26.08       25.23     20.11 o
 -10  10   8       12.48       25.01     20.41 o
  -8  10   8      148.11      143.02     14.33 o
  -6  10   8       11.54        9.35     18.76 o
  -4  10   8        9.16       35.40     18.91 o
  -2  10   8       10.11        9.65     18.19 o
   0  10   8       92.29       52.59      7.78 o
   2  10   8        7.33       13.57     18.39 o
   4  10   8       22.51       12.64     20.37 o
 -13  11   8        9.25       38.01     21.04 o
 -11  11   8       13.53       32.11     19.74 o
  -9  11   8       45.08       42.39     21.61 o
  -7  11   8      234.27      212.27     21.50 o
  -5  11   8       12.23       25.66     16.86 o
  -3  11   8      130.28      167.61     15.60 o
  -1  11   8      174.87      175.19     15.71 o
   1  11   8       99.35      111.60     12.68 o
   3  11   8       47.22       59.73      7.86 o
   5  11   8       85.45      162.08     20.63 o
 -14  12   8        0.04      -19.58     24.55 o
 -12  12   8        5.59       12.09      7.30 o
 -10  12   8        3.15        0.00     20.52 o
  -8  12   8        3.39       10.91     21.28 o
  -6  12   8      257.11      257.52     20.63 o
  -4  12   8        0.38        0.00     17.86 o
  -2  12   8        6.26        0.00     18.41 o
   0  12   8      140.98      163.45     16.34 o
   2  12   8       14.21       25.01     24.25 o
   4  12   8        5.09       24.86     18.52 o
 -13  13   8       18.32       44.62     26.16 o
 -11  13   8       12.54        0.00     25.77 o
  -9  13   8        0.61       10.04      6.99 o
  -7  13   8      234.79      235.08     18.91 o
  -5  13   8       98.54      107.36      8.82 o
  -3  13   8       92.03       90.65     11.28 o
  -1  13   8        2.91       -2.35     21.52 o
   1  13   8        0.94      -17.69     21.31 o
   3  13   8       18.72       32.15      8.13 o
 -12  14   8       28.03       14.03     23.64 o
 -10  14   8        0.16      -29.56     29.56 o
  -8  14   8        1.23       39.45     21.48 o
  -6  14   8       90.13       78.99      8.67 o
  -4  14   8        6.52       35.84     19.85 o
  -2  14   8        2.69       31.87     18.19 o
   0  14   8      130.84      136.83     19.91 o
   2  14   8        0.07       11.11     18.82 o
  -9  15   8       29.07       34.83     24.70 o
  -7  15   8       66.88       69.56      8.60 o
  -5  15   8       16.73       -5.08     26.86 o
  -3  15   8       47.87       35.94     22.09 o
  -1  15   8       10.44       13.31     24.27 o
   1  15   8        0.45        2.83     18.52 o
  -8  16   8       27.23       33.42     26.40 o
  -6  16   8        0.03       24.42     19.39 o
  -4  16   8       64.24      118.16     12.26 o
  -2  16   8        9.49       13.86     26.14 o
 -17   1   9        0.58        5.14     18.19 o
 -15   1   9       75.75       81.13      8.04 o
 -13   1   9        6.99       19.39     18.80 o
 -11   1   9       40.00       40.96      7.41 o
  -9   1   9        4.18       17.14     16.99 o
  -7   1   9      301.79      322.98     29.15 o
  -5   1   9       96.30       75.55      6.69 o
  -3   1   9        0.48       -3.01     13.62 o
  -1   1   9       11.91       19.52     15.42 o
   1   1   9      566.70      624.90     37.84 o
   3   1   9      163.30      172.88     19.45 o
   5   1   9        0.59       26.25     20.11 o
   7   1   9       14.61        2.77     24.53 o
 -16   2   9        0.84      -12.05     21.39 o
 -14   2   9       26.27       33.46     23.83 o
 -12   2   9      249.98      271.81     21.61 o
 -10   2   9      405.07      414.72     31.48 o
  -8   2   9       88.78       78.62      7.93 o
  -6   2   9      365.50      396.13     30.69 o
  -4   2   9      270.25      265.75     18.60 o
  -2   2   9      183.25      215.52     17.41 o
   0   2   9      405.00      352.93     29.06 o
   2   2   9       43.67        9.76     17.78 o
   4   2   9       84.19       87.73      7.84 o
   6   2   9      155.29      150.40     13.86 o
 -17   3   9      110.66      118.51     16.49 o
 -15   3   9      138.33      148.59     14.29 o
 -13   3   9        2.62       -3.96     19.24 o
 -11   3   9       15.43       17.60     19.13 o
  -9   3   9       90.62       87.38      8.26 o
  -7   3   9      858.65      876.71     40.54 o
  -5   3   9      319.51      280.43     18.73 o
  -3   3   9     1227.94     1273.06     47.84 o
  -1   3   9       66.85       89.25      6.73 o
   1   3   9       55.92       41.67      5.90 o
   3   3   9      332.47      376.22     34.59 o
   5   3   9      129.40      152.99     16.77 o
 -16   4   9      152.87      153.19     17.12 o
 -14   4   9       52.06       46.71      7.62 o
 -12   4   9        0.35      -16.36     16.36 o
 -10   4   9        1.83      -18.28     18.28 o
  -8   4   9       66.31       83.20     10.81 o
  -6   4   9      990.00     1055.32     43.81 o
  -4   4   9      136.96      142.91     15.99 o
  -2   4   9       66.39       89.25      9.17 o
   0   4   9      449.58      328.73     30.65 o
   2   4   9     1087.88     1137.58     50.87 o
   4   4   9       36.42       47.29      6.69 o
 
